# Supplementary material for: ChIP-Enrich: gene set enrichment testing for ChIP-seq data
Source: Nucleic Acids Res. 2014 May 30;42(13):e105. doi: 10.1093/nar/gku463 (PMC4117744; doi:10.1093/nar/gku463)
Supplement: SUPPLEMENTARY DATA [file supp_gku463_nar-00162-met-g-2014-File007.csv]

#The complete list of tested GO terms for GR using the ChIP-Enrich with nearest TSS (*ChIP-Enrich_nearest_tss) and <1kb from TSS locus definition (*ChIP-Enrich_1kb_from_tss), and GOseq with the RNA-seq data (*GOseq).
Geneset.ID	Description_ChIP-Enrich_nearest_tss	P.value_ChIP-Enrich_nearest_tss	P.value_ChIP-Enrich_1kb_from_tss	P.value_GOseq	FDR_ChIP-Enrich_nearest_tss	FDR_ChIP-Enrich_1kb_from_tss	FDR_GOseq	rank_ChIP-Enrich_nearest_tss	rank_ChIP-Enrich_1kb_from_tss	rank_GOseq	Status_ChIP-Enrich_nearest_tss	Status_ChIP-Enrich_1kb_from_tss
GO:0000002	mitochondrial genome maintenance	0.547052778	0.999994326	1	0.843381873	0.999995541	1	2606	4312	2433	depleted	depleted
GO:0000018	regulation of DNA recombination	0.439426019	0.999990051	0.038796113	0.781653341	0.999995541	0.359572006	2227	3222	912	enriched	depleted
GO:0000030	mannosyltransferase activity	0.99999361	0.999993715	1	0.999994978	0.999995285	1	4507	1513	2434	depleted	depleted
GO:0000038	very long-chain fatty acid metabolic process	0.303936442	0.103331051	0.288221481	0.667471502	0.832206051	1	1794	486	1813	enriched	enriched
GO:0000041	transition metal ion transport	0.743767318	0.916224235	1	0.949008954	0.999995541	1	3254	2647	2435	enriched	enriched
GO:0000045	autophagic vacuole assembly	0.498498245	0.999992456	1	0.819613016	0.999995541	1	2451	3717	2436	depleted	depleted
GO:0000049	tRNA binding	0.211768233	0.999991389	1	0.753339453	0.999995285	1	2132	1371	2437	depleted	depleted
GO:0000050	urea cycle	0.500970508	0.01920488	1	0.820344344	0.413386805	1	2457	197	2438	enriched	enriched
GO:0000060	protein import into nucleus, translocation	0.075839786	0.020973928	0.003735104	0.330970184	0.434859439	0.065870114	817	202	511	enriched	enriched
GO:0000062	fatty-acyl-CoA binding	0.519346894	0.087791023	1	0.956741431	0.929300096	1	3355	565	2439	enriched	enriched
GO:0000070	mitotic sister chromatid segregation	0.066134252	0.999988989	1	0.305927666	0.999995541	1	772	3101	2440	depleted	depleted
GO:0000075	cell cycle checkpoint	0.224318502	0.357696465	0.686685471	0.584732238	0.999995541	1	1490	2002	2274	depleted	depleted
GO:0000077	DNA damage checkpoint	0.988638557	0.723559861	0.724889591	0.999994937	0.999995541	1	4050	2425	2303	depleted	depleted
GO:0000079	regulation of cyclin-dependent protein kinase activity	0.035275403	0.202304483	0.049398318	0.210351705	0.999995541	0.42072788	551	1771	963	enriched	enriched
GO:0000080	G1 phase of mitotic cell cycle	0.440887092	0.523850891	1	0.783175094	0.999995541	1	2233	2199	2441	depleted	enriched
GO:0000082	G1/S transition of mitotic cell cycle	0.303779349	0.918902815	0.531435875	0.667471502	0.999995541	1	1790	2652	2172	depleted	enriched
GO:0000083	regulation of transcription involved in G1/S phase of mitotic cell cycle	0.241739438	0.99999279	1	0.607428556	0.999995541	1	1555	3812	2442	depleted	depleted
GO:0000084	S phase of mitotic cell cycle	0.390896371	0.830851973	0.747032709	0.74201027	0.999995541	1	2088	2552	2333	depleted	depleted
GO:0000085	G2 phase of mitotic cell cycle	0.965031525	0.999994775	1	0.999994937	0.999995541	1	3988	4447	2443	enriched	depleted
GO:0000086	G2/M transition of mitotic cell cycle	0.989251815	0.470731721	0.447214455	0.999994937	0.999995541	1	4052	2140	2082	depleted	enriched
GO:0000087	M phase of mitotic cell cycle	0.00024601	0.349782006	0.716600267	0.009207336	0.999995541	1	63	1993	2292	depleted	depleted
GO:0000090	mitotic anaphase	0.548701792	0.999994538	1	0.843819455	0.999995541	1	2612	4360	2444	depleted	depleted
GO:0000096	sulfur amino acid metabolic process	0.735599477	0.460037097	1	0.944856474	0.999995541	1	3221	2122	2445	enriched	enriched
GO:0000097	sulfur amino acid biosynthetic process	0.719408114	0.06802065	1	0.94027667	0.725487777	1	3176	368	2446	depleted	enriched
GO:0000118	histone deacetylase complex	0.720612941	0.999989301	1	0.99999495	0.99999504	1	4180	820	2447	depleted	depleted
GO:0000122	negative regulation of transcription from RNA polymerase II promoter	6.03E-05	0.761213559	3.06E-08	0.004430385	0.999995541	2.54E-06	27	2474	26	enriched	enriched
GO:0000123	histone acetyltransferase complex	0.786618276	0.024054006	1	0.99999495	0.369815176	1	4208	177	2448	enriched	enriched
GO:0000146	microfilament motor activity	0.565607011	0.999992941	1	0.970981509	0.999995285	1	3500	1441	2449	depleted	depleted
GO:0000149	SNARE binding	0.032014753	0.999990305	1	0.334804888	0.999995285	1	823	1338	2450	enriched	depleted
GO:0000151	ubiquitin ligase complex	0.029779545	0.667642701	0.78567959	0.2853053	0.99999504	1	728	691	2361	depleted	depleted
GO:0000152	nuclear ubiquitin ligase complex	0.779303509	0.9999923	1	0.99999495	0.99999504	1	4203	872	2451	depleted	depleted
GO:0000155	two-component sensor activity	0.730356772	0.999994322	0.138355326	0.999994978	0.999995285	0.834899053	4330	1581	1345	depleted	depleted
GO:0000159	protein phosphatase type 2A complex	0.17224746	0.99999314	1	0.651299853	0.99999504	1	1709	903	2452	depleted	depleted
GO:0000165	MAPK cascade	0.036047518	0.355744456	1.05E-06	0.212759295	0.999995541	6.88E-05	558	2000	55	enriched	depleted
GO:0000175	3'-5'-exoribonuclease activity	0.99999422	0.999994325	1	0.999994978	0.999995285	1	4519	1585	2453	depleted	depleted
GO:0000178	exosome (RNase complex)	0.401462951	0.999992971	1	0.899461538	0.99999504	1	2919	897	2454	depleted	depleted
GO:0000184	nuclear-transcribed mRNA catabolic process, nonsense-mediated decay	0.156369884	0.999982934	1	0.482329086	0.999995541	1	1205	2818	2455	depleted	depleted
GO:0000186	activation of MAPKK activity	0.537353199	0.145597772	0.381312896	0.837980961	0.961849333	1	2574	593	1992	enriched	enriched
GO:0000187	activation of MAPK activity	0.492486375	0.211029116	0.114771312	0.817038332	0.999995541	0.735395491	2431	1787	1220	enriched	enriched
GO:0000188	inactivation of MAPK activity	0.018308662	0.999992118	0.028135762	0.140726084	0.999995541	0.293432307	399	3598	846	enriched	depleted
GO:0000209	protein polyubiquitination	0.858322729	0.701817728	0.809926623	0.988459078	0.999995541	1	3707	2390	2370	depleted	enriched
GO:0000216	M/G1 transition of mitotic cell cycle	0.827504691	0.999986123	1	0.978613507	0.999995541	1	3568	2923	2456	depleted	depleted
GO:0000217	DNA secondary structure binding	0.349284447	0.999994327	1	0.865970178	0.999995285	1	2760	1587	2457	depleted	depleted
GO:0000226	microtubule cytoskeleton organization	0.9209241	0.807269789	0.696703209	0.999994937	0.999995541	1	3888	2522	2279	enriched	depleted
GO:0000228	nuclear chromosome	0.13357785	0.253717599	0.048821967	0.584618447	0.99999504	0.416707294	1488	634	960	depleted	depleted
GO:0000236	mitotic prometaphase	0.097454859	0.893507276	1	0.385151511	0.999995541	1	912	2625	2458	depleted	enriched
GO:0000242	pericentriolar material	0.866112383	0.999994545	1	0.99999495	0.99999504	1	4240	969	2459	enriched	depleted
GO:0000245	spliceosomal complex assembly	0.736858057	0.999990428	1	0.944856474	0.999995541	1	3225	3272	2460	depleted	depleted
GO:0000266	mitochondrial fission	0.707633707	0.999993705	1	0.933430042	0.999995541	1	3101	4098	2461	enriched	depleted
GO:0000271	polysaccharide biosynthetic process	0.89592165	0.999985731	0.540985679	0.9959338	0.999995541	1	3819	2904	2180	enriched	depleted
GO:0000272	polysaccharide catabolic process	0.013887499	0.999989099	0.388485181	0.116973246	0.999995541	1	352	3111	1998	enriched	depleted
GO:0000280	nuclear division	0.000358741	0.365120246	0.698206313	0.011603117	0.999995541	1	73	2013	2281	depleted	depleted
GO:0000287	magnesium ion binding	0.588759034	0.617678784	0.123063016	0.970981509	0.999995285	0.772128345	3520	1147	1259	enriched	enriched
GO:0000288	nuclear-transcribed mRNA catabolic process, deadenylation-dependent decay	0.728533986	0.99998854	0.420854364	0.943047848	0.999995541	1	3202	3055	2057	depleted	depleted
GO:0000289	nuclear-transcribed mRNA poly(A) tail shortening	0.428053876	0.999992121	0.250969924	0.772254272	0.999995541	1	2200	3602	1734	depleted	depleted
GO:0000291	nuclear-transcribed mRNA catabolic process, exonucleolytic	0.584582611	0.999991982	1	0.862927639	0.999995541	1	2749	3587	2462	depleted	depleted
GO:0000302	response to reactive oxygen species	0.014779852	0.132234169	0.000109439	0.121700491	0.92495285	0.003914375	359	557	195	enriched	enriched
GO:0000303	response to superoxide	0.760919751	0.999993507	1	0.953466859	0.999995541	1	3322	4030	2463	enriched	depleted
GO:0000305	response to oxygen radical	0.844029015	0.999993317	1	0.984254199	0.999995541	1	3659	3961	2464	enriched	depleted
GO:0000307	cyclin-dependent protein kinase holoenzyme complex	0.033006647	0.094866611	1	0.295859577	0.835164989	1	748	487	2465	enriched	enriched
GO:0000313	organellar ribosome	0.284687389	0.999988795	1	0.840424449	0.99999504	1	2597	810	2466	depleted	depleted
GO:0000314	organellar small ribosomal subunit	0.988265887	0.999993339	1	0.99999495	0.99999504	1	4275	914	2467	depleted	depleted
GO:0000315	organellar large ribosomal subunit	0.999993819	0.999993921	1	0.99999495	0.99999504	1	4292	931	2468	depleted	depleted
GO:0000323	lytic vacuole	0.400394027	0.5797057	0.793713415	0.899461538	0.99999504	1	2918	675	2366	depleted	enriched
GO:0000375	RNA splicing, via transesterification reactions	0.07588656	0.999977271	1	0.330970184	0.999995541	1	818	2767	2469	depleted	depleted
GO:0000377	RNA splicing, via transesterification reactions with bulged adenosine as nucleophile	0.058385053	0.999977545	1	0.282357381	0.999995541	1	721	2769	2470	depleted	depleted
GO:0000380	alternative nuclear mRNA splicing, via spliceosome	0.751809738	0.999992446	1	0.952460853	0.999995541	1	3288	3696	2471	depleted	depleted
GO:0000381	regulation of alternative nuclear mRNA splicing, via spliceosome	0.812814313	0.99999351	1	0.970528136	0.999995541	1	3496	4038	2472	enriched	depleted
GO:0000387	spliceosomal snRNP assembly	0.35116252	0.999991266	1	0.711114494	0.999995541	1	1956	3409	2473	depleted	depleted
GO:0000407	pre-autophagosomal structure	0.729765778	0.999994557	1	0.99999495	0.99999504	1	4183	978	2474	enriched	depleted
GO:0000413	protein peptidyl-prolyl isomerization	0.743725148	0.065322254	0.157356781	0.949008954	0.725487777	0.917422163	3253	355	1422	depleted	enriched
GO:0000421	autophagic vacuole membrane	0.491333993	0.999993712	1	0.94744945	0.99999504	1	3242	924	2475	depleted	depleted
GO:0000428	DNA-directed RNA polymerase complex	0.062673115	0.999984521	1	0.411971278	0.99999504	1	986	764	2476	depleted	depleted
GO:0000460	maturation of 5.8S rRNA	0.999994454	0.999994558	1	0.999994937	0.999995541	1	4127	4418	2477	depleted	depleted
GO:0000502	proteasome complex	0.574824564	0.999987427	1	0.98741641	0.99999504	1	3704	791	2478	depleted	depleted
GO:0000578	embryonic axis specification	0.161969365	0.999991371	0.238025955	0.489284596	0.999995541	1	1233	3424	1695	enriched	depleted
GO:0000718	nucleotide-excision repair, DNA damage removal	0.687690021	0.999993143	1	0.924184684	0.999995541	1	3054	3924	2479	depleted	depleted
GO:0000722	telomere maintenance via recombination	0.157130173	0.999991975	1	0.483100599	0.999995541	1	1211	3577	2480	depleted	depleted
GO:0000723	telomere maintenance	0.160185688	0.999987623	1	0.486260359	0.999995541	1	1228	3001	2481	depleted	depleted
GO:0000724	double-strand break repair via homologous recombination	0.667207377	0.999988664	1	0.913881638	0.999995541	1	3000	3071	2482	depleted	depleted
GO:0000725	recombinational repair	0.660209926	0.999988557	1	0.910544067	0.999995541	1	2979	3058	2483	depleted	depleted
GO:0000726	non-recombinational repair	0.649121843	0.999993915	1	0.903136364	0.999995541	1	2948	4179	2484	enriched	depleted
GO:0000737	DNA catabolic process, endonucleolytic	0.345578325	0.999992133	1	0.707071441	0.999995541	1	1943	3628	2485	depleted	depleted
GO:0000768	syncytium formation by plasma membrane fusion	0.223874703	0.999994541	1	0.583951888	0.999995541	1	1487	4365	2486	enriched	depleted
GO:0000775	chromosome, centromeric region	0.065232128	0.656415056	0.471632719	0.412300501	0.99999504	1	989	687	2110	depleted	depleted
GO:0000776	kinetochore	0.05971155	0.945785834	1	0.407848296	0.99999504	1	969	731	2487	depleted	depleted
GO:0000777	condensed chromosome kinetochore	0.121437998	0.819688989	1	0.549256268	0.99999504	1	1377	714	2488	depleted	enriched
GO:0000779	condensed chromosome, centromeric region	0.103341365	0.867006502	0.576441231	0.495588564	0.99999504	1	1253	721	2202	depleted	enriched
GO:0000780	condensed nuclear chromosome, centromeric region	0.999994224	0.999994328	0.120474269	0.99999495	0.99999504	0.760740338	4299	957	1247	depleted	depleted
GO:0000781	chromosome, telomeric region	0.339085436	0.99998899	1	0.850618754	0.99999504	1	2656	814	2489	depleted	depleted
GO:0000782	telomere cap complex	0.783166446	0.999994793	1	0.99999495	0.99999504	1	4205	992	2490	depleted	depleted
GO:0000784	nuclear chromosome, telomeric region	0.921263155	0.999992461	1	0.99999495	0.99999504	1	4256	880	2491	enriched	depleted
GO:0000785	chromatin	0.379188382	0.556818814	0.000998591	0.890189869	0.99999504	0.02381148	2878	672	354	depleted	depleted
GO:0000786	nucleosome	0.599952008	0.999987655	0.073510616	0.99999495	0.99999504	0.544521755	4144	799	1059	enriched	depleted
GO:0000790	nuclear chromatin	0.318880249	0.63067662	0.006949178	0.850618754	0.99999504	0.11122335	2646	684	587	depleted	depleted
GO:0000792	heterochromatin	0.159094502	0.658307594	0.413842099	0.632528946	0.99999504	1	1637	688	2039	depleted	enriched
GO:0000793	condensed chromosome	0.103540816	0.566998229	0.793510122	0.495588564	0.99999504	1	1254	673	2365	depleted	depleted
GO:0000794	condensed nuclear chromosome	0.67349449	0.999988006	0.464422064	0.99999495	0.99999504	1	4165	801	2100	depleted	depleted
GO:0000795	synaptonemal complex	0.866782242	0.999992953	1	0.99999495	0.99999504	1	4241	893	2492	depleted	depleted
GO:0000803	sex chromosome	0.812187545	0.108776119	1	0.99999495	0.89377711	1	4220	521	2493	depleted	enriched
GO:0000819	sister chromatid segregation	0.051720133	0.999988654	1	0.261380621	0.999995541	1	679	3069	2494	depleted	depleted
GO:0000910	cytokinesis	0.060685003	0.999984727	0.576588045	0.2903544	0.999995541	1	735	2859	2203	depleted	depleted
GO:0000922	spindle pole	0.709996032	0.923912792	1	0.99999495	0.99999504	1	4174	728	2495	enriched	depleted
GO:0000930	gamma-tubulin complex	0.601283129	0.067576837	1	0.99999495	0.662505385	1	4145	309	2496	enriched	enriched
GO:0000932	cytoplasmic mRNA processing body	0.892124492	0.999990289	1	0.99999495	0.99999504	1	4250	834	2497	depleted	depleted
GO:0000940	condensed chromosome outer kinetochore	0.999994431	0.999994559	1	0.99999495	0.99999504	1	4303	979	2498	depleted	depleted
GO:0000956	nuclear-transcribed mRNA catabolic process	0.198513011	0.999979624	0.590826291	0.549717879	0.999995541	1	1378	2781	2214	depleted	depleted
GO:0000959	mitochondrial RNA metabolic process	0.835666463	0.999993923	1	0.983073617	0.999995541	1	3631	4182	2499	enriched	depleted
GO:0000975	regulatory region DNA binding	0.004119406	0.32426622	8.29E-06	0.134119614	0.999995285	0.000431171	376	1075	97	enriched	depleted
GO:0000976	transcription regulatory region sequence-specific DNA binding	0.94649095	0.67517983	0.000903811	0.999994978	0.999995285	0.021928924	4458	1163	346	depleted	enriched
GO:0000977	RNA polymerase II regulatory region sequence-specific DNA binding	0.676316329	0.905338849	0.002374675	0.980037686	0.999995285	0.046507605	3621	1215	449	depleted	enriched
GO:0000981	sequence-specific DNA binding RNA polymerase II transcription factor activity	0.008679018	0.999977062	5.82E-09	0.17944197	0.999995285	5.41E-07	472	1243	18	enriched	depleted
GO:0000982	RNA polymerase II core promoter proximal region sequence-specific DNA binding transcription factor activity	0.610603898	0.9999871	7.16E-06	0.972873281	0.999995285	0.000381223	3543	1269	92	enriched	depleted
GO:0000987	core promoter proximal region sequence-specific DNA binding	0.931762013	0.359510375	0.009690936	0.999994978	0.999995285	0.14294365	4450	1085	646	enriched	enriched
GO:0000988	protein binding transcription factor activity	0.004069824	0.946426833	6.71E-05	0.134119614	0.999995285	0.00256893	375	1227	172	enriched	enriched
GO:0000989	transcription factor binding transcription factor activity	0.007642297	0.768208145	5.41E-05	0.174566159	0.999995285	0.002157223	453	1190	165	enriched	depleted
GO:0001012	RNA polymerase II regulatory region DNA binding	0.813158373	0.948588443	0.002374675	0.999994978	0.999995285	0.046507605	4384	1229	450	depleted	enriched
GO:0001046	core promoter sequence-specific DNA binding	0.374334656	0.999991222	0.12128827	0.876070133	0.999995285	0.763980725	2801	1363	1251	enriched	depleted
GO:0001047	core promoter binding	0.722212407	0.999989547	0.149925411	0.999994978	0.999995285	0.887840452	4328	1314	1386	enriched	depleted
GO:0001076	RNA polymerase II transcription factor binding transcription factor activity	0.411021311	0.046066709	0.389626106	0.900941416	0.691784597	1	2925	323	2002	enriched	enriched
GO:0001077	RNA polymerase II core promoter proximal region sequence-specific DNA binding transcription factor activity involved in positive regulation of transcription	0.799624121	0.999989546	0.000395985	0.999994978	0.999995285	0.011214902	4377	1313	282	depleted	depleted
GO:0001078	RNA polymerase II core promoter proximal region sequence-specific DNA binding transcription factor activity involved in negative regulation of transcription	0.126087731	0.999992444	0.000678416	0.591590004	0.999995285	0.017373149	1509	1414	324	enriched	depleted
GO:0001085	RNA polymerase II transcription factor binding	0.554738468	0.999988961	0.01847679	0.969984087	0.999995285	0.222991743	3488	1292	763	depleted	depleted
GO:0001101	response to acid	0.223745958	0.998327435	0.132276234	0.583951888	0.999995541	0.809434933	1486	2752	1312	enriched	enriched
GO:0001104	RNA polymerase II transcription cofactor activity	0.593414326	0.015041755	0.375284784	0.970981509	0.478376608	1	3523	211	1980	enriched	enriched
GO:0001159	core promoter proximal region DNA binding	0.66027653	0.37030213	0.013963465	0.978818238	0.999995285	0.177745461	3598	1090	715	enriched	enriched
GO:0001501	skeletal system development	0.147318744	0.974758193	4.00E-05	0.468984003	0.999995541	0.001699448	1169	2736	147	enriched	depleted
GO:0001502	cartilage condensation	0.652543374	0.999993907	1	0.904743779	0.999995541	1	2961	4168	2500	enriched	depleted
GO:0001503	ossification	0.162711247	0.122606766	4.10E-10	0.490194913	0.90529691	4.11E-08	1239	529	11	enriched	enriched
GO:0001504	neurotransmitter uptake	0.383829624	0.999992608	1	0.73638283	0.999995541	1	2062	3737	2501	enriched	depleted
GO:0001505	regulation of neurotransmitter levels	0.515679903	0.693355579	1	0.827146797	0.999995541	1	2509	2378	2502	depleted	depleted
GO:0001508	regulation of action potential	0.198969298	0.734903043	0.018688486	0.550604292	0.999995541	0.224926117	1380	2439	765	enriched	enriched
GO:0001510	RNA methylation	0.85300283	0.999994335	1	0.986033044	0.999995541	1	3687	4334	2503	depleted	depleted
GO:0001516	prostaglandin biosynthetic process	0.032691455	0.999992961	0.000920757	0.20085844	0.999995541	0.022093818	535	3859	351	enriched	depleted
GO:0001518	voltage-gated sodium channel complex	0.999993976	0.9999941	1	0.99999495	0.99999504	1	4293	932	2504	depleted	depleted
GO:0001522	pseudouridine synthesis	0.99999341	0.999993526	1	0.999994937	0.999995541	1	4099	4053	2505	depleted	depleted
GO:0001523	retinoid metabolic process	0.184871446	0.999990178	1	0.525948889	0.999995541	1	1329	3241	2506	enriched	depleted
GO:0001525	angiogenesis	0.000414704	0.346682962	5.67E-13	0.012371731	0.999995541	8.15E-11	80	1990	6	enriched	enriched
GO:0001530	lipopolysaccharide binding	0.553737947	0.99999455	1	0.969984087	0.999995285	1	3487	1625	2507	depleted	depleted
GO:0001533	cornified envelope	0.824493918	0.999992461	1	0.99999495	0.99999504	1	4225	879	2508	depleted	depleted
GO:0001539	ciliary or flagellar motility	0.26766627	0.173088928	1	0.637323162	0.999995541	1	1655	1721	2509	enriched	enriched
GO:0001540	beta-amyloid binding	0.579739874	0.999992438	1	0.970981509	0.999995285	1	3513	1412	2510	depleted	depleted
GO:0001541	ovarian follicle development	0.56583944	0.999988974	0.018422723	0.854125875	0.999995541	0.222740722	2696	3097	762	depleted	depleted
GO:0001542	ovulation from ovarian follicle	0.07333315	0.999994541	0.117616479	0.32405919	0.999995541	0.747652186	807	4367	1232	enriched	depleted
GO:0001556	oocyte maturation	0.527869016	0.999994327	0.128089511	0.830741313	0.999995541	0.793300123	2552	4317	1285	enriched	depleted
GO:0001558	regulation of cell growth	0.029218598	0.149226554	0.000422034	0.1900406	0.973388371	0.011886379	502	595	285	enriched	enriched
GO:0001562	response to protozoan	0.900004247	0.999994781	0.10108785	0.997807233	0.999995541	0.67585589	3826	4470	1135	depleted	depleted
GO:0001568	blood vessel development	0.000389503	0.247901063	1.57E-15	0.012021065	0.999995541	3.98E-13	77	1840	3	enriched	enriched
GO:0001569	patterning of blood vessels	0.90844702	0.999991814	0.002806224	0.998057419	0.999995541	0.05311607	3858	3535	467	enriched	depleted
GO:0001570	vasculogenesis	0.035675805	0.734543691	0.001958442	0.212426036	0.999995541	0.039840832	552	2438	427	enriched	enriched
GO:0001573	ganglioside metabolic process	0.290307584	0.999994541	1	0.657333933	0.999995541	1	1742	4368	2511	depleted	depleted
GO:0001578	microtubule bundle formation	0.020655895	0.316242276	1	0.1528399	0.999995541	1	416	1943	2512	enriched	enriched
GO:0001608	G-protein coupled nucleotide receptor activity	0.999992138	0.999992311	1	0.999994978	0.999995285	1	4500	1410	2513	depleted	depleted
GO:0001614	purinergic nucleotide receptor activity	0.999991071	0.999991262	1	0.999994978	0.999995285	1	4499	1370	2514	depleted	depleted
GO:0001637	G-protein coupled chemoattractant receptor activity	0.42454429	0.999992132	0.231116791	0.907646414	0.999995285	1	2973	1396	1678	depleted	depleted
GO:0001649	osteoblast differentiation	0.452740768	0.834992926	2.07E-05	0.790863752	0.999995541	0.000962805	2274	2558	122	enriched	enriched
GO:0001653	peptide receptor activity	0.463707696	0.329394182	0.339887253	0.935724077	0.999995285	1	3129	1076	1924	depleted	enriched
GO:0001654	eye development	0.04335113	0.626990564	0.009821425	0.240094	0.999995541	0.143893325	609	2308	651	depleted	depleted
GO:0001655	urogenital system development	0.039059954	0.176823189	0.001016543	0.224636408	0.999995541	0.024088749	578	1726	357	enriched	enriched
GO:0001656	metanephros development	0.26784035	0.999986366	0.004889606	0.637362293	0.999995541	0.083150586	1656	2933	537	enriched	depleted
GO:0001657	ureteric bud development	0.212442392	0.999025618	0.582274684	0.571080179	0.999995541	1	1424	2754	2209	enriched	depleted
GO:0001658	branching involved in ureteric bud morphogenesis	0.409621621	0.999988458	1	0.757129454	0.999995541	1	2142	3047	2515	enriched	depleted
GO:0001659	temperature homeostasis	0.853453039	0.999991524	0.266582583	0.986033044	0.999995541	1	3689	3463	1774	enriched	depleted
GO:0001660	fever generation	0.21440617	0.999994547	0.123377499	0.574449401	0.999995541	0.772619894	1430	4392	1263	enriched	depleted
GO:0001662	behavioral fear response	0.846603156	0.999993314	1	0.984940872	0.999995541	1	3667	3955	2516	enriched	depleted
GO:0001664	G-protein coupled receptor binding	0.873343777	0.104345611	0.007868339	0.999994978	0.997849978	0.122336608	4420	617	611	enriched	enriched
GO:0001666	response to hypoxia	0.010031873	0.118177186	4.76E-05	0.09656872	0.889739972	0.001933386	301	517	158	enriched	enriched
GO:0001667	ameboidal cell migration	0.067990546	2.51E-05	0.160982551	0.309768387	0.00517015	0.935880029	783	18	1429	enriched	enriched
GO:0001669	acrosomal vesicle	0.884741046	0.999988113	1	0.99999495	0.99999504	1	4248	804	2517	depleted	depleted
GO:0001673	male germ cell nucleus	0.009960016	0.999994326	1	0.17852107	0.99999504	1	463	953	2518	enriched	depleted
GO:0001676	long-chain fatty acid metabolic process	0.006492384	0.253594262	1	0.072730914	0.999995541	1	251	1852	2519	enriched	enriched
GO:0001678	cellular glucose homeostasis	0.155460406	0.999989913	0.037493374	0.481629441	0.999995541	0.351128785	1201	3193	903	enriched	depleted
GO:0001701	in utero embryonic development	0.047154329	0.972052652	7.84E-07	0.25051899	0.999995541	5.29E-05	637	2731	51	enriched	depleted
GO:0001702	gastrulation with mouth forming second	0.56369203	0.999991814	0.243198635	0.852602648	0.999995541	1	2694	3534	1715	depleted	depleted
GO:0001704	formation of primary germ layer	0.04862339	0.999986456	3.51E-07	0.254793479	0.999995541	2.55E-05	654	2937	42	enriched	depleted
GO:0001706	endoderm formation	0.004613183	0.999991976	2.98E-05	0.058103108	0.999995541	0.001329336	221	3578	134	enriched	depleted
GO:0001707	mesoderm formation	0.747483616	0.999988646	0.013171842	0.950435288	0.999995541	0.168938849	3264	3066	707	enriched	depleted
GO:0001708	cell fate specification	0.022354202	0.999987604	0.002933145	0.159678512	0.999995541	0.054904586	431	2997	475	enriched	depleted
GO:0001709	cell fate determination	0.13842111	0.999990559	0.000648655	0.453514222	0.999995541	0.016923892	1125	3291	317	enriched	depleted
GO:0001710	mesodermal cell fate commitment	0.782138032	0.999993144	0.015575694	0.961150171	0.999995541	0.194370883	3394	3925	736	depleted	depleted
GO:0001725	stress fiber	0.266565381	0.999989773	1	0.81475791	0.99999504	1	2414	826	2520	enriched	depleted
GO:0001726	ruffle	0.009102585	0.999983075	0.029066134	0.176984971	0.99999504	0.298580804	461	754	856	enriched	depleted
GO:0001736	establishment of planar polarity	0.371000251	0.999993128	1	0.727682784	0.999995541	1	2016	3888	2521	depleted	depleted
GO:0001738	morphogenesis of a polarized epithelium	0.750605132	0.999992117	1	0.951613844	0.999995541	1	3280	3596	2522	depleted	depleted
GO:0001750	photoreceptor outer segment	0.713441765	0.999991091	1	0.99999495	0.99999504	1	4176	848	2523	depleted	depleted
GO:0001754	eye photoreceptor cell differentiation	0.132476208	0.99999151	1	0.447827181	0.999995541	1	1086	3449	2524	depleted	depleted
GO:0001755	neural crest cell migration	0.063724112	0.000305864	1	0.299229483	0.028758306	1	756	51	2525	enriched	enriched
GO:0001756	somitogenesis	0.92859923	0.999988649	0.379822467	0.999994937	0.999995541	1	3900	3068	1989	depleted	depleted
GO:0001759	organ induction	0.622830328	0.99999313	0.017988595	0.889596083	0.999995541	0.21857434	2871	3890	760	enriched	depleted
GO:0001763	morphogenesis of a branching structure	0.255541419	0.468675473	0.000319653	0.62348779	0.999995541	0.009494253	1601	2136	263	enriched	depleted
GO:0001764	neuron migration	0.412315114	0.999986358	1	0.757484557	0.999995541	1	2153	2932	2526	depleted	depleted
GO:0001772	immunological synapse	0.749743928	0.999993133	1	0.99999495	0.99999504	1	4190	901	2527	depleted	depleted
GO:0001776	leukocyte homeostasis	0.611272316	0.999988986	0.303825625	0.881852656	0.999995541	1	2841	3100	1847	enriched	depleted
GO:0001782	B cell homeostasis	0.572623059	0.999993325	0.122834676	0.855865075	0.999995541	0.771806996	2718	3980	1257	enriched	depleted
GO:0001783	B cell apoptotic process	0.297406441	0.999993906	0.004351466	0.663950437	0.999995541	0.074834406	1766	4162	528	enriched	depleted
GO:0001784	phosphotyrosine binding	0.456432314	0.10118951	1	0.935724077	0.997849978	1	3124	615	2528	enriched	enriched
GO:0001816	cytokine production	0.003833463	0.045092788	0.000133235	0.05092756	0.633870182	0.00463493	205	291	204	enriched	enriched
GO:0001817	regulation of cytokine production	0.004002188	0.005193614	5.25E-05	0.052535216	0.194485431	0.002105516	208	124	163	enriched	enriched
GO:0001818	negative regulation of cytokine production	0.051270098	0.522404796	0.091522042	0.260745163	0.999995541	0.632272978	673	2197	1102	enriched	enriched
GO:0001819	positive regulation of cytokine production	0.223166373	0.004792367	0.004065499	0.583233125	0.186303264	0.070795444	1484	121	520	enriched	enriched
GO:0001822	kidney development	0.05799096	0.195024707	0.000187303	0.281461524	0.999995541	0.006109347	715	1757	230	enriched	enriched
GO:0001823	mesonephros development	0.766944262	0.99999279	1	0.954960164	0.999995541	1	3339	3810	2529	enriched	depleted
GO:0001824	blastocyst development	0.255191775	0.999988326	0.001518109	0.62348779	0.999995541	0.032625418	1598	3038	402	enriched	depleted
GO:0001825	blastocyst formation	0.139123704	0.999992128	0.224065578	0.454790955	0.999995541	1	1127	3619	1654	enriched	depleted
GO:0001829	trophectodermal cell differentiation	0.190268024	0.999993708	0.150767598	0.534847441	0.999995541	0.890904419	1352	4106	1391	enriched	depleted
GO:0001832	blastocyst growth	0.625073027	0.99999433	1	0.889848678	0.999995541	1	2877	4327	2530	depleted	depleted
GO:0001836	release of cytochrome c from mitochondria	0.066488441	0.999989677	0.038356087	0.306513987	0.999995541	0.357450583	775	3170	908	enriched	depleted
GO:0001837	epithelial to mesenchymal transition	0.362325628	0.780885398	0.004812279	0.717493702	0.999995541	0.082018681	1996	2493	535	enriched	enriched
GO:0001838	embryonic epithelial tube formation	0.184564633	0.905615058	0.052989233	0.525489304	0.999995541	0.441683229	1326	2639	979	enriched	depleted
GO:0001841	neural tube formation	0.284088373	0.964043057	0.02823192	0.652710988	0.999995541	0.293631241	1719	2717	849	enriched	enriched
GO:0001843	neural tube closure	0.341872619	0.796287884	0.101256851	0.702313397	0.999995541	0.676392211	1932	2511	1136	enriched	enriched
GO:0001871	pattern binding	0.745595319	0.429971866	0.550403148	0.999994978	0.999995285	1	4343	1109	2185	enriched	depleted
GO:0001881	receptor recycling	0.410850636	0.99999279	1	0.75744146	0.999995541	1	2148	3813	2531	depleted	depleted
GO:0001882	nucleoside binding	0.399320413	0.999993908	1	0.884313726	0.999995285	1	2858	1528	2532	depleted	depleted
GO:0001885	endothelial cell development	0.137930181	0.192360025	1	0.453442922	0.999995541	1	1120	1750	2533	enriched	enriched
GO:0001889	liver development	0.054354644	0.897897581	0.048639709	0.270635251	0.999995541	0.415980826	695	2630	957	enriched	enriched
GO:0001890	placenta development	0.003457791	0.869366418	3.51E-05	0.047585293	0.999995541	0.001523868	193	2600	142	enriched	depleted
GO:0001891	phagocytic cup	0.02457008	0.999994542	1	0.263831155	0.99999504	1	684	966	2534	enriched	depleted
GO:0001892	embryonic placenta development	0.036986917	0.706624077	0.000200714	0.216969102	0.999995541	0.006398075	562	2399	239	enriched	enriched
GO:0001893	maternal placenta development	0.001321188	0.999992781	6.76E-05	0.025077762	0.999995541	0.002579757	127	3791	173	enriched	depleted
GO:0001894	tissue homeostasis	0.863814606	0.999984326	0.057370486	0.988791432	0.999995541	0.464481455	3724	2846	992	enriched	depleted
GO:0001906	cell killing	0.625027346	0.999987338	1	0.889848678	0.999995541	1	2876	2979	2535	enriched	depleted
GO:0001909	leukocyte mediated cytotoxicity	0.482769309	0.99998958	1	0.812190693	0.999995541	1	2362	3158	2536	enriched	depleted
GO:0001910	regulation of leukocyte mediated cytotoxicity	0.270922707	0.99999153	1	0.64130006	0.999995541	1	1665	3470	2537	enriched	depleted
GO:0001912	positive regulation of leukocyte mediated cytotoxicity	0.318489773	0.999992456	1	0.681298493	0.999995541	1	1838	3718	2538	enriched	depleted
GO:0001913	T cell mediated cytotoxicity	0.297338072	0.999993517	1	0.663950437	0.999995541	1	1765	4050	2539	depleted	depleted
GO:0001914	regulation of T cell mediated cytotoxicity	0.452009317	0.999994118	1	0.790863752	0.999995541	1	2271	4245	2540	depleted	depleted
GO:0001916	positive regulation of T cell mediated cytotoxicity	0.690724699	0.999994786	1	0.925051142	0.999995541	1	3064	4481	2541	depleted	depleted
GO:0001917	photoreceptor inner segment	0.431964885	0.999993693	1	0.928619751	0.99999504	1	3089	918	2542	enriched	depleted
GO:0001919	regulation of receptor recycling	0.696828205	0.999993907	1	0.927651114	0.999995541	1	3077	4169	2543	depleted	depleted
GO:0001933	negative regulation of protein phosphorylation	0.000803445	0.546050875	0.000315746	0.019220874	0.999995541	0.009451924	106	2217	260	enriched	enriched
GO:0001935	endothelial cell proliferation	0.124813338	0.874182477	9.79E-05	0.437279311	0.999995541	0.00358748	1050	2605	187	enriched	enriched
GO:0001936	regulation of endothelial cell proliferation	0.09944812	0.753558068	4.77E-05	0.388847919	0.999995541	0.001933386	921	2463	159	enriched	enriched
GO:0001937	negative regulation of endothelial cell proliferation	0.090694649	0.175862468	0.179301159	0.369263309	0.999995541	1	885	1725	1515	enriched	enriched
GO:0001938	positive regulation of endothelial cell proliferation	0.306951568	0.999989205	9.88E-05	0.671903189	0.999995541	0.00360247	1800	3122	188	enriched	depleted
GO:0001942	hair follicle development	0.886034185	0.803564173	0.162992188	0.995166225	0.999995541	0.94286711	3785	2517	1441	enriched	enriched
GO:0001944	vasculature development	6.73E-05	0.149511298	1.35E-18	0.004707162	0.973388371	7.37E-16	29	599	1	enriched	enriched
GO:0001945	lymph vessel development	0.068037182	0.999993136	0.133324451	0.309768387	0.999995541	0.813888083	784	3907	1318	enriched	depleted
GO:0001947	heart looping	0.373113766	0.3368656	1	0.727739841	0.999995541	1	2027	1974	2544	enriched	enriched
GO:0001948	glycoprotein binding	0.149744499	0.753940542	0.113654438	0.649891124	0.999995285	0.730389146	1700	1185	1213	enriched	enriched
GO:0001952	regulation of cell-matrix adhesion	0.302326064	0.013755436	0.000109258	0.667196657	0.342816751	0.003914375	1785	172	194	enriched	enriched
GO:0001953	negative regulation of cell-matrix adhesion	0.841424999	0.002077654	0.008108429	0.983771334	0.103703125	0.124670157	3652	90	619	depleted	enriched
GO:0001954	positive regulation of cell-matrix adhesion	0.123392868	0.99999213	0.016958625	0.435700757	0.999995541	0.208385939	1041	3622	750	enriched	depleted
GO:0001958	endochondral ossification	0.061059328	0.999993302	0.164545293	0.291800075	0.999995541	0.950047981	737	3941	1446	enriched	depleted
GO:0001959	regulation of cytokine-mediated signaling pathway	0.002217575	0.251189857	0.034353606	0.035159438	0.999995541	0.328591711	161	1847	884	enriched	enriched
GO:0001960	negative regulation of cytokine-mediated signaling pathway	0.084234691	0.022675437	0.211528602	0.353278896	0.454049137	1	858	206	1628	enriched	enriched
GO:0001963	synaptic transmission, dopaminergic	0.735962289	0.999992783	0.188802355	0.944856474	0.999995541	1	3222	3796	1557	depleted	depleted
GO:0001964	startle response	0.890495165	0.999993693	1	0.99540034	0.999995541	1	3799	4068	2545	enriched	depleted
GO:0001965	G-protein alpha-subunit binding	0.182189434	0.999994543	1	0.702846351	0.999995285	1	1937	1612	2546	enriched	depleted
GO:0001968	fibronectin binding	0.334617182	0.001260514	0.015724815	0.84432475	0.099466012	0.195750827	2618	88	739	enriched	enriched
GO:0001974	blood vessel remodeling	0.790216901	0.999990956	0.002917721	0.963138007	0.999995541	0.0548179	3419	3357	472	enriched	depleted
GO:0001975	response to amphetamine	0.38965251	0.999992455	1	0.740999576	0.999995541	1	2086	3715	2547	enriched	depleted
GO:0001990	regulation of systemic arterial blood pressure by hormone	0.076056434	0.195804462	0.019722926	0.331353621	0.999995541	0.234413586	819	1760	774	enriched	enriched
GO:0002009	morphogenesis of an epithelium	0.011320842	0.445627963	2.79E-05	0.103821687	0.999995541	0.001262269	317	2101	129	enriched	enriched
GO:0002020	protease binding	0.008322873	0.087280051	0.009726348	0.17944197	0.929300096	0.143050549	471	564	649	enriched	enriched
GO:0002021	response to dietary excess	0.999994666	0.999994779	1	0.999994937	0.999995541	1	4132	4459	2548	depleted	depleted
GO:0002026	regulation of the force of heart contraction	0.037264128	0.999993141	0.17114469	0.217938594	0.999995541	0.977044449	564	3918	1475	enriched	depleted
GO:0002027	regulation of heart rate	0.938904001	0.372171883	0.026161322	0.999994937	0.999995541	0.276243975	3926	2023	838	enriched	enriched
GO:0002028	regulation of sodium ion transport	0.043908185	0.50532354	1	0.242514744	0.999995541	1	612	2177	2549	enriched	enriched
GO:0002029	desensitization of G-protein coupled receptor protein signaling pathway	0.772708111	0.999993907	1	0.957709743	0.999995541	1	3366	4167	2550	enriched	depleted
GO:0002039	p53 binding	0.585525512	0.999989544	1	0.970981509	0.999995285	1	3515	1312	2551	enriched	depleted
GO:0002040	sprouting angiogenesis	0.760457758	0.594147997	0.000278562	0.953466859	0.999995541	0.008609427	3319	2265	250	enriched	enriched
GO:0002042	cell migration involved in sprouting angiogenesis	0.830074193	0.999992439	0.0127098	0.979851083	0.999995541	0.164257185	3612	3687	699	depleted	depleted
GO:0002052	positive regulation of neuroblast proliferation	0.331521298	0.999994539	1	0.693399176	0.999995541	1	1888	4361	2552	enriched	depleted
GO:0002053	positive regulation of mesenchymal cell proliferation	0.055124321	0.999990944	0.293936315	0.272787798	0.999995541	1	699	3344	1829	enriched	depleted
GO:0002062	chondrocyte differentiation	0.002404511	0.884161551	0.408580586	0.036991277	0.999995541	1	165	2617	2032	enriched	enriched
GO:0002063	chondrocyte development	0.136143354	0.063741178	1	0.453442922	0.725487777	1	1105	347	2553	enriched	enriched
GO:0002064	epithelial cell development	0.000309202	0.916758154	0.024997422	0.010613095	0.999995541	0.265981652	67	2649	827	enriched	enriched
GO:0002065	columnar/cuboidal epithelial cell differentiation	0.058277279	0.999992954	1	0.282173698	0.999995541	1	720	3843	2554	enriched	depleted
GO:0002070	epithelial cell maturation	0.792448175	0.99999432	0.105223618	0.963138007	0.999995541	0.692972751	3425	4288	1162	depleted	depleted
GO:0002076	osteoblast development	0.028275677	0.999993493	1	0.186795033	0.999995541	1	496	3995	2555	enriched	depleted
GO:0002080	acrosomal membrane	0.175100776	0.999994327	1	0.651299853	0.99999504	1	1710	954	2556	enriched	depleted
GO:0002088	lens development in camera-type eye	0.446445693	0.999989434	0.072205389	0.787169619	0.999995541	0.538782324	2258	3142	1051	depleted	depleted
GO:0002089	lens morphogenesis in camera-type eye	0.945085232	0.999993133	0.017675677	0.999994937	0.999995541	0.215287197	3933	3900	758	depleted	depleted
GO:0002090	regulation of receptor internalization	0.890815539	0.999993316	1	0.99540034	0.999995541	1	3800	3959	2557	enriched	depleted
GO:0002200	somatic diversification of immune receptors	0.555621904	0.999988983	0.082531984	0.849292763	0.999995541	0.590671601	2629	3099	1073	depleted	depleted
GO:0002204	somatic recombination of immunoglobulin genes involved in immune response	0.7941543	0.999991373	0.032990417	0.963316775	0.999995541	0.321692159	3430	3427	874	enriched	depleted
GO:0002209	behavioral defense response	0.894424716	0.99999313	1	0.9959338	0.999995541	1	3813	3891	2558	enriched	depleted
GO:0002218	activation of innate immune response	0.026976534	0.191070325	0.045581219	0.181172966	0.999995541	0.395288014	475	1748	946	enriched	enriched
GO:0002221	pattern recognition receptor signaling pathway	0.020369087	0.177785502	0.026565425	0.151864256	0.999995541	0.279735581	413	1728	840	enriched	enriched
GO:0002224	toll-like receptor signaling pathway	0.005711714	0.118101643	0.020317369	0.067324955	0.889739972	0.239239374	239	516	779	enriched	enriched
GO:0002228	natural killer cell mediated immunity	0.788615703	0.999991825	1	0.963138007	0.999995541	1	3412	3549	2559	enriched	depleted
GO:0002230	positive regulation of defense response to virus by host	0.999994454	0.999994553	1	0.999994937	0.999995541	1	4126	4411	2560	depleted	depleted
GO:0002237	response to molecule of bacterial origin	0.000124369	0.095384499	5.72E-09	0.006364847	0.795133048	5.35E-07	43	467	17	enriched	enriched
GO:0002244	hemopoietic progenitor cell differentiation	0.81578494	0.183189468	0.001251393	0.972145817	0.999995541	0.028081711	3529	1736	380	depleted	enriched
GO:0002250	adaptive immune response	0.417293828	0.918320541	0.01549089	0.762023011	0.999995541	0.193471057	2167	2651	735	depleted	enriched
GO:0002252	immune effector process	0.608662831	0.328418867	0.396779289	0.88072766	0.999995541	1	2833	1959	2010	enriched	depleted
GO:0002253	activation of immune response	0.126378022	0.996874358	0.294057265	0.437766086	0.999995541	1	1057	2750	1830	enriched	enriched
GO:0002260	lymphocyte homeostasis	0.603527397	0.999990047	0.288335834	0.876773722	0.999995541	1	2821	3221	1815	enriched	depleted
GO:0002262	myeloid cell homeostasis	0.66365512	0.99999411	1	0.912554661	0.999995541	1	2989	4220	2561	enriched	depleted
GO:0002263	cell activation involved in immune response	0.712431227	0.99998275	0.084221645	0.935425737	0.999995541	0.599068326	3119	2814	1077	depleted	depleted
GO:0002274	myeloid leukocyte activation	0.336882679	0.467105368	0.01168333	0.698828462	0.999995541	0.156156924	1911	2134	686	enriched	enriched
GO:0002275	myeloid cell activation involved in immune response	0.971614764	0.999989447	1	0.999994937	0.999995541	1	4004	3146	2562	enriched	depleted
GO:0002279	mast cell activation involved in immune response	0.569313882	0.999992125	1	0.855663949	0.999995541	1	2707	3609	2563	depleted	depleted
GO:0002285	lymphocyte activation involved in immune response	0.848553556	0.999986264	0.030969411	0.98526767	0.999995541	0.313126017	3674	2927	866	depleted	depleted
GO:0002286	T cell activation involved in immune response	0.962885777	0.999989428	0.053879144	0.999994937	0.999995541	0.445445753	3983	3140	982	depleted	depleted
GO:0002287	alpha-beta T cell activation involved in immune response	0.736991491	0.999991086	0.028729671	0.944856474	0.999995541	0.296179976	3227	3369	854	depleted	depleted
GO:0002292	T cell differentiation involved in immune response	0.720621418	0.999990949	0.030222629	0.94027667	0.999995541	0.308028226	3178	3350	863	depleted	depleted
GO:0002294	CD4-positive, alpha-beta T cell differentiation involved in immune response	0.583660988	0.999991367	0.024746877	0.862163455	0.999995541	0.263684036	2748	3421	825	depleted	depleted
GO:0002312	B cell activation involved in immune response	0.766044377	0.999990681	0.004656084	0.954288376	0.999995541	0.079623746	3336	3304	532	enriched	depleted
GO:0002320	lymphoid progenitor cell differentiation	0.995936099	0.999994541	0.005044319	0.999994937	0.999995541	0.085400313	4068	4369	541	depleted	depleted
GO:0002347	response to tumor cell	0.538021922	0.03817474	1	0.837980961	0.589085784	1	2577	257	2564	enriched	enriched
GO:0002367	cytokine production involved in immune response	0.421272223	0.461722981	0.305783834	0.765757358	0.999995541	1	2183	2123	1855	enriched	enriched
GO:0002369	T cell cytokine production	0.984399042	0.999993903	1	0.999994937	0.999995541	1	4037	4153	2565	depleted	depleted
GO:0002377	immunoglobulin production	0.721697653	0.999987512	0.109278708	0.94027667	0.999995541	0.711572508	3183	2988	1188	depleted	depleted
GO:0002381	immunoglobulin production involved in immunoglobulin mediated immune response	0.677177618	0.999990683	0.039790984	0.919630949	0.999995541	0.366563012	3028	3306	916	enriched	depleted
GO:0002407	dendritic cell chemotaxis	0.913216444	0.999993904	0.126109843	0.999494879	0.999995541	0.785869259	3871	4159	1275	depleted	depleted
GO:0002418	immune response to tumor cell	0.524860607	0.999995026	1	0.828932823	0.999995541	1	2543	4529	2566	depleted	depleted
GO:0002429	immune response-activating cell surface receptor signaling pathway	0.677911338	0.715681034	0.711210733	0.920038785	0.999995541	1	3029	2408	2285	enriched	depleted
GO:0002437	inflammatory response to antigenic stimulus	0.379329696	0.999991685	0.016755017	0.732007195	0.999995541	0.206216631	2050	3520	748	enriched	depleted
GO:0002438	acute inflammatory response to antigenic stimulus	0.105459385	0.99999504	0.00428226	0.401858902	0.999995541	0.073978229	954	4542	524	enriched	depleted
GO:0002440	production of molecular mediator of immune response	0.756264967	0.911443703	0.200944461	0.952460853	0.999995541	1	3304	2643	1592	depleted	depleted
GO:0002443	leukocyte mediated immunity	0.614024918	0.999978953	0.228093195	0.884082174	0.999995541	1	2849	2775	1670	depleted	depleted
GO:0002444	myeloid leukocyte mediated immunity	0.762556389	0.999989226	1	0.95370726	0.999995541	1	3326	3127	2567	depleted	depleted
GO:0002446	neutrophil mediated immunity	0.517748066	0.999992973	1	0.82794885	0.999995541	1	2515	3875	2568	enriched	depleted
GO:0002448	mast cell mediated immunity	0.645777963	0.999992124	1	0.901235866	0.999995541	1	2937	3607	2569	depleted	depleted
GO:0002449	lymphocyte mediated immunity	0.575741406	0.999981585	0.142024922	0.858656143	0.999995541	0.850307952	2722	2803	1363	depleted	depleted
GO:0002455	humoral immune response mediated by circulating immunoglobulin	0.784723942	0.999990307	0.327708004	0.962572482	0.999995541	1	3400	3253	1901	depleted	depleted
GO:0002456	T cell mediated immunity	0.089766116	0.999989795	1	0.367780526	0.999995541	1	879	3182	2570	depleted	depleted
GO:0002460	adaptive immune response based on somatic recombination of immune receptors built from immunoglobulin superfamily domains	0.280744855	0.611286948	0.052002221	0.651003075	0.999995541	0.436801455	1704	2284	975	depleted	depleted
GO:0002467	germinal center formation	0.322391248	0.999994321	0.000426329	0.685493421	0.999995541	0.011985206	1859	4294	286	enriched	depleted
GO:0002474	antigen processing and presentation of peptide antigen via MHC class I	0.744046265	0.840282343	1	0.949008954	0.999995541	1	3255	2562	2571	depleted	enriched
GO:0002504	antigen processing and presentation of peptide or polysaccharide antigen via MHC class II	0.391575613	0.102718822	0.164981227	0.742479903	0.831494587	0.95112333	2090	482	1449	depleted	enriched
GO:0002507	tolerance induction	0.024385649	0.033427218	0.101849102	0.168820509	0.563109346	0.678266947	446	238	1142	enriched	enriched
GO:0002521	leukocyte differentiation	0.308687639	0.380825725	7.34E-10	0.673148394	0.999995541	7.31E-08	1806	2033	12	enriched	depleted
GO:0002526	acute inflammatory response	0.012218074	0.00560995	4.07E-05	0.108091185	0.201636775	0.00171437	332	129	149	enriched	enriched
GO:0002532	production of molecular mediator involved in inflammatory response	0.254365537	0.058062724	0.131165187	0.622895133	0.710585539	0.804251089	1595	334	1307	enriched	enriched
GO:0002544	chronic inflammatory response	0.521608551	0.079589079	0.1289521	0.828849614	0.74536684	0.795730433	2528	413	1290	enriched	enriched
GO:0002548	monocyte chemotaxis	0.629487559	0.165755356	0.127245112	0.891342942	0.999995541	0.789106136	2886	1706	1282	enriched	enriched
GO:0002562	somatic diversification of immune receptors via germline recombination within a single locus	0.711337715	0.999989551	0.069175904	0.935236431	0.999995541	0.523873386	3116	3153	1042	depleted	depleted
GO:0002566	somatic diversification of immune receptors via somatic mutation	0.881454383	0.999994802	1	0.993357837	0.999995541	1	3775	4491	2572	depleted	depleted
GO:0002573	myeloid leukocyte differentiation	0.143921475	0.724386516	0.003084659	0.463645038	0.999995541	0.056901883	1155	2429	485	enriched	enriched
GO:0002576	platelet degranulation	0.116622198	0.004117176	0.205950179	0.422115979	0.169636843	1	1016	116	1614	enriched	enriched
GO:0002637	regulation of immunoglobulin production	0.685282824	0.999991235	0.028973341	0.923643524	0.999995541	0.29788583	3046	3398	855	enriched	depleted
GO:0002673	regulation of acute inflammatory response	0.443148441	0.477811798	0.00583677	0.785037195	0.999995541	0.096145802	2246	2148	562	enriched	enriched
GO:0002675	positive regulation of acute inflammatory response	0.636340954	0.1443451	0.001264135	0.895482186	0.958566572	0.028277378	2904	590	381	enriched	enriched
GO:0002683	negative regulation of immune system process	0.60792481	0.744512719	0.002118677	0.880315188	0.999995541	0.042254286	2831	2453	441	enriched	enriched
GO:0002685	regulation of leukocyte migration	0.061487609	0.000988622	0.00392109	0.293153778	0.058595267	0.068752186	741	73	516	enriched	enriched
GO:0002687	positive regulation of leukocyte migration	0.033036403	9.91E-05	0.001421717	0.201153879	0.013811086	0.030990991	540	27	394	enriched	enriched
GO:0002688	regulation of leukocyte chemotaxis	0.02631756	7.35E-05	0.001219447	0.178526672	0.011259934	0.027567834	467	24	376	enriched	enriched
GO:0002690	positive regulation of leukocyte chemotaxis	0.009136583	1.57E-05	0.000671405	0.092117722	0.00352931	0.017222553	286	14	323	enriched	enriched
GO:0002694	regulation of leukocyte activation	0.72891555	0.836246527	1.55E-06	0.943047848	0.999995541	9.87E-05	3203	2560	61	depleted	enriched
GO:0002695	negative regulation of leukocyte activation	0.843296275	0.999984985	0.001568665	0.984254199	0.999995541	0.033522794	3655	2874	405	depleted	depleted
GO:0002696	positive regulation of leukocyte activation	0.984985386	0.39477325	1.14E-05	0.999994937	0.999995541	0.000563589	4038	2055	105	enriched	enriched
GO:0002697	regulation of immune effector process	0.628897871	0.414016096	0.255041257	0.891342942	0.999995541	1	2885	2073	1748	enriched	depleted
GO:0002698	negative regulation of immune effector process	0.864821328	0.486831578	0.356354284	0.988791432	0.999995541	1	3728	2153	1949	enriched	enriched
GO:0002699	positive regulation of immune effector process	0.578118739	0.999984655	0.565491033	0.860579551	0.999995541	1	2728	2855	2196	depleted	depleted
GO:0002700	regulation of production of molecular mediator of immune response	0.680941512	0.737324456	0.098560418	0.921502663	0.999995541	0.663519703	3034	2445	1124	enriched	enriched
GO:0002701	negative regulation of production of molecular mediator of immune response	0.034053897	0.017788906	0.107451148	0.206107643	0.399558601	0.703254211	543	193	1177	enriched	enriched
GO:0002702	positive regulation of production of molecular mediator of immune response	0.998961332	0.999992281	0.186745134	0.999994937	0.999995541	1	4074	3654	1553	enriched	depleted
GO:0002703	regulation of leukocyte mediated immunity	0.924714822	0.999984986	0.184000573	0.999994937	0.999995541	1	3891	2875	1536	depleted	depleted
GO:0002704	negative regulation of leukocyte mediated immunity	0.240768441	0.999994327	1	0.606908784	0.999995541	1	1549	4319	2573	enriched	depleted
GO:0002705	positive regulation of leukocyte mediated immunity	0.798521897	0.999989685	1	0.963926084	0.999995541	1	3443	3172	2574	depleted	depleted
GO:0002706	regulation of lymphocyte mediated immunity	0.86644618	0.999986651	0.12896662	0.988791432	0.999995541	0.795730433	3734	2949	1292	enriched	depleted
GO:0002709	regulation of T cell mediated immunity	0.177972057	0.999990954	1	0.517800884	0.999995541	1	1293	3355	2575	depleted	depleted
GO:0002711	positive regulation of T cell mediated immunity	0.493547128	0.999992448	1	0.817456385	0.999995541	1	2434	3702	2576	depleted	depleted
GO:0002712	regulation of B cell mediated immunity	0.594497283	0.999990969	0.025394728	0.868536	0.999995541	0.269456458	2776	3364	830	enriched	depleted
GO:0002714	positive regulation of B cell mediated immunity	0.99999423	0.999994337	1	0.999994937	0.999995541	1	4116	4338	2577	depleted	depleted
GO:0002715	regulation of natural killer cell mediated immunity	0.375485318	0.999993145	1	0.727938148	0.999995541	1	2038	3930	2578	enriched	depleted
GO:0002717	positive regulation of natural killer cell mediated immunity	0.737998601	0.999993909	1	0.944856474	0.999995541	1	3228	4171	2579	enriched	depleted
GO:0002718	regulation of cytokine production involved in immune response	0.262408631	0.368693891	0.276895481	0.630747975	0.999995541	1	1632	2017	1792	enriched	enriched
GO:0002720	positive regulation of cytokine production involved in immune response	0.808582629	0.999993136	1	0.968091753	0.999995541	1	3477	3905	2580	depleted	depleted
GO:0002724	regulation of T cell cytokine production	0.94738708	0.999994323	1	0.999994937	0.999995541	1	3939	4304	2581	enriched	depleted
GO:0002753	cytoplasmic pattern recognition receptor signaling pathway	0.105082201	0.022685611	0.033125615	0.400799375	0.454049137	0.321692159	953	207	875	enriched	enriched
GO:0002755	MyD88-dependent toll-like receptor signaling pathway	0.030391521	0.236672405	0.046818707	0.19109319	0.999995541	0.40372192	519	1826	950	enriched	enriched
GO:0002756	MyD88-independent toll-like receptor signaling pathway	0.086214183	0.765070647	0.033452717	0.358974195	0.999995541	0.323425792	865	2480	879	enriched	enriched
GO:0002757	immune response-activating signal transduction	0.067797109	0.814141374	0.170460231	0.309372134	0.999995541	0.974001181	781	2527	1472	enriched	enriched
GO:0002758	innate immune response-activating signal transduction	0.023548617	0.184136078	0.027438839	0.165577495	0.999995541	0.287739571	437	1739	843	enriched	enriched
GO:0002761	regulation of myeloid leukocyte differentiation	0.032169555	0.963589247	0.002827415	0.198264501	0.999995541	0.053384544	534	2716	469	enriched	enriched
GO:0002762	negative regulation of myeloid leukocyte differentiation	0.06589475	0.270245238	1	0.305518892	0.999995541	1	770	1871	2582	enriched	enriched
GO:0002763	positive regulation of myeloid leukocyte differentiation	0.063515893	0.999991079	0.000167725	0.29859855	0.999995541	0.005569856	755	3365	222	enriched	depleted
GO:0002764	immune response-regulating signaling pathway	0.105647805	0.879911593	0.178711075	0.402097278	0.999995541	1	955	2613	1511	enriched	enriched
GO:0002768	immune response-regulating cell surface receptor signaling pathway	0.769473246	0.662014989	0.72022999	0.956238748	0.999995541	1	3351	2349	2297	enriched	depleted
GO:0002790	peptide secretion	0.007555139	0.973195148	0.025493488	0.080554204	0.999995541	0.270316127	267	2733	832	enriched	depleted
GO:0002791	regulation of peptide secretion	0.00715694	0.999981499	0.048001617	0.077178959	0.999995541	0.411711047	263	2799	953	enriched	depleted
GO:0002792	negative regulation of peptide secretion	0.12780611	0.999991968	0.237673653	0.441263965	0.999995541	1	1063	3566	1694	enriched	depleted
GO:0002793	positive regulation of peptide secretion	0.295196283	0.999989327	0.062535875	0.662468847	0.999995541	0.49015387	1758	3135	1018	enriched	depleted
GO:0002819	regulation of adaptive immune response	0.59194608	0.945650013	0.005610507	0.867067556	0.999995541	0.093123423	2767	2688	557	depleted	enriched
GO:0002820	negative regulation of adaptive immune response	0.686735699	0.999993705	1	0.923643524	0.999995541	1	3051	4100	2583	depleted	depleted
GO:0002821	positive regulation of adaptive immune response	0.68995251	0.493971016	0.320024151	0.925013771	0.999995541	1	3060	2168	1888	depleted	enriched
GO:0002822	regulation of adaptive immune response based on somatic recombination of immune receptors built from immunoglobulin superfamily domains	0.443682906	0.999985928	0.030609252	0.785037195	0.999995541	0.309895796	2249	2915	865	depleted	depleted
GO:0002823	negative regulation of adaptive immune response based on somatic recombination of immune receptors built from immunoglobulin superfamily domains	0.982950422	0.999994112	1	0.999994937	0.999995541	1	4034	4228	2584	depleted	depleted
GO:0002824	positive regulation of adaptive immune response based on somatic recombination of immune receptors built from immunoglobulin superfamily domains	0.473927565	0.999989804	1	0.80575658	0.999995541	1	2336	3188	2585	depleted	depleted
GO:0002825	regulation of T-helper 1 type immune response	0.627449604	0.999993142	1	0.890921678	0.999995541	1	2883	3921	2586	depleted	depleted
GO:0002828	regulation of type 2 immune response	0.832339399	0.999992781	0.145080283	0.981119836	0.999995541	0.863173866	3623	3793	1377	depleted	depleted
GO:0002831	regulation of response to biotic stimulus	0.220723657	0.999986371	0.17159045	0.581552334	0.999995541	0.978671994	1468	2935	1476	enriched	depleted
GO:0002832	negative regulation of response to biotic stimulus	0.273276404	0.999994103	0.007345159	0.643926366	0.999995541	0.115857336	1677	4198	601	enriched	depleted
GO:0002861	regulation of inflammatory response to antigenic stimulus	0.536329158	0.999993716	0.120024584	0.837858881	0.999995541	0.759206155	2570	4115	1242	enriched	depleted
GO:0002886	regulation of myeloid leukocyte mediated immunity	0.475571713	0.999992457	1	0.806855407	0.999995541	1	2344	3719	2587	depleted	depleted
GO:0002889	regulation of immunoglobulin mediated immune response	0.557880406	0.999991109	0.025394728	0.850723038	0.999995541	0.269456458	2668	3387	831	enriched	depleted
GO:0002920	regulation of humoral immune response	0.272457567	0.999991546	0.15609692	0.643802422	0.999995541	0.91230325	1673	3476	1417	enriched	depleted
GO:0003001	generation of a signal involved in cell-cell signaling	0.165601636	0.848110583	0.001009373	0.494846574	0.999995541	0.023956091	1250	2572	356	enriched	enriched
GO:0003002	regionalization	0.895357158	0.299013708	5.75E-05	0.9959338	0.999995541	0.002263339	3817	1914	166	enriched	depleted
GO:0003006	developmental process involved in reproduction	0.074187315	0.656821907	3.25E-05	0.326497165	0.999995541	0.001434296	809	2342	136	enriched	enriched
GO:0003007	heart morphogenesis	0.182982871	0.517484144	0.003290001	0.522461493	0.999995541	0.060035631	1319	2189	489	enriched	depleted
GO:0003009	skeletal muscle contraction	0.470985022	0.999993507	1	0.804073145	0.999995541	1	2326	4029	2588	depleted	depleted
GO:0003012	muscle system process	0.329822135	0.672749898	0.000284111	0.691993198	0.999995541	0.008753504	1883	2359	251	enriched	enriched
GO:0003013	circulatory system process	0.049757372	0.335253358	0.002285027	0.256809347	0.999995541	0.045099684	665	1971	445	enriched	enriched
GO:0003014	renal system process	0.041307506	0.728824597	0.37272437	0.233902309	0.999995541	1	595	2431	1975	enriched	enriched
GO:0003015	heart process	0.341060571	0.797851925	0.022172809	0.701734293	0.999995541	0.248234452	1930	2514	800	enriched	depleted
GO:0003016	respiratory system process	0.839602651	0.133782935	0.189008775	0.983761143	0.926171928	1	3645	563	1559	enriched	enriched
GO:0003018	vascular process in circulatory system	0.11776096	0.095832437	0.006152243	0.424341527	0.797223343	0.100689287	1019	469	568	enriched	enriched
GO:0003044	regulation of systemic arterial blood pressure mediated by a chemical signal	0.127204029	0.285328246	0.036859287	0.43956059	0.999995541	0.347526059	1062	1888	896	enriched	enriched
GO:0003071	renal system process involved in regulation of systemic arterial blood pressure	0.024225049	0.085801565	1	0.168285002	0.754121143	1	444	438	2589	enriched	enriched
GO:0003073	regulation of systemic arterial blood pressure	0.162179754	0.062840735	0.072478933	0.489284596	0.725487777	0.540030071	1236	345	1053	enriched	enriched
GO:0003081	regulation of systemic arterial blood pressure by renin-angiotensin	0.209230197	0.999993135	1	0.566209963	0.999995541	1	1415	3904	2590	enriched	depleted
GO:0003084	positive regulation of systemic arterial blood pressure	0.680946819	0.999995024	1	0.921502663	0.999995541	1	3035	4525	2591	depleted	depleted
GO:0003143	embryonic heart tube morphogenesis	0.538985006	0.370979912	1	0.837980961	0.999995541	1	2581	2019	2592	enriched	enriched
GO:0003151	outflow tract morphogenesis	0.777824415	0.999990164	0.002825044	0.959327826	0.999995541	0.053384544	3385	3231	468	enriched	depleted
GO:0003156	regulation of organ formation	0.446029766	0.999991365	0.000195916	0.786937375	0.999995541	0.006301674	2256	3417	235	enriched	depleted
GO:0003158	endothelium development	0.126468164	0.615852993	0.328801064	0.437766086	0.999995541	1	1060	2290	1904	enriched	enriched
GO:0003170	heart valve development	0.714633328	0.9999935	0.010170209	0.936551879	0.999995541	0.145559839	3167	4004	661	depleted	depleted
GO:0003205	cardiac chamber development	0.06343621	0.999984974	0.007090152	0.298571125	0.999995541	0.113123192	754	2873	590	enriched	depleted
GO:0003206	cardiac chamber morphogenesis	0.197495457	0.999986003	0.02974292	0.548705327	0.999995541	0.304186559	1372	2919	858	enriched	depleted
GO:0003208	cardiac ventricle morphogenesis	0.460448973	0.999988757	0.07530474	0.79604743	0.999995541	0.55429214	2295	3079	1061	enriched	depleted
GO:0003209	cardiac atrium morphogenesis	0.495336139	0.9999939	0.141722484	0.818288025	0.999995541	0.849362719	2438	4144	1359	depleted	depleted
GO:0003229	ventricular cardiac muscle tissue development	0.247186816	0.999990683	0.258590495	0.614624621	0.999995541	1	1570	3305	1757	enriched	depleted
GO:0003230	cardiac atrium development	0.314588054	0.999993313	0.141722484	0.677686982	0.999995541	0.849362719	1828	3952	1360	depleted	depleted
GO:0003231	cardiac ventricle development	0.014750742	0.999986454	0.00347394	0.121700491	0.999995541	0.062790533	358	2936	495	enriched	depleted
GO:0003254	regulation of membrane depolarization	0.679701388	0.999993694	1	0.920728711	0.999995541	1	3031	4071	2593	enriched	depleted
GO:0003279	cardiac septum development	0.057941475	0.999989547	0.00620752	0.281461524	0.999995541	0.10137618	714	3151	570	enriched	depleted
GO:0003281	ventricular septum development	0.045593446	0.999991089	0.002710384	0.245473272	0.999995541	0.051558208	628	3373	464	enriched	depleted
GO:0003300	cardiac muscle hypertrophy	0.725837784	0.154701304	0.00062585	0.941986813	0.986525825	0.016441501	3195	611	315	enriched	enriched
GO:0003333	amino acid transmembrane transport	0.337738851	0.117625365	1	0.699868425	0.888895981	1	1916	515	2594	enriched	enriched
GO:0003337	mesenchymal to epithelial transition involved in metanephros morphogenesis	0.006890417	0.999994543	0.112359395	0.076532849	0.999995541	0.725383213	256	4375	1204	enriched	depleted
GO:0003338	metanephros morphogenesis	0.041603997	0.999991673	0.202546563	0.234595482	0.999995541	1	598	3511	1596	enriched	depleted
GO:0003382	epithelial cell morphogenesis	0.001765879	0.999991669	0.248110976	0.030773494	0.999995541	1	146	3505	1728	enriched	depleted
GO:0003401	axis elongation	0.592239497	0.999992601	1	0.867067556	0.999995541	1	2769	3729	2595	enriched	depleted
GO:0003407	neural retina development	0.093312613	0.999990949	1	0.374640411	0.999995541	1	897	3351	2596	depleted	depleted
GO:0003678	DNA helicase activity	0.999989717	0.999989915	1	0.999994978	0.999995285	1	4495	1327	2597	depleted	depleted
GO:0003682	chromatin binding	0.643139417	0.551047972	0.073436709	0.978818238	0.999995285	0.544457522	3584	1140	1058	depleted	depleted
GO:0003684	damaged DNA binding	0.645641811	0.999989552	0.389614972	0.978818238	0.999995285	1	3587	1315	2001	depleted	depleted
GO:0003690	double-stranded DNA binding	0.016574852	0.775148669	0.00578676	0.23350775	0.999995285	0.095632167	588	1191	560	enriched	enriched
GO:0003697	single-stranded DNA binding	0.997064329	0.999987722	0.478701347	0.999994978	0.999995285	1	4492	1277	2126	enriched	depleted
GO:0003705	RNA polymerase II distal enhancer sequence-specific DNA binding transcription factor activity	0.049544012	0.99998435	0.002988843	0.41787694	0.999995285	0.055741738	1001	1257	478	enriched	depleted
GO:0003707	steroid hormone receptor activity	0.005312103	0.999988618	0.114528566	0.139724409	0.999995285	0.734457809	398	1287	1218	enriched	depleted
GO:0003712	transcription cofactor activity	0.011832208	0.83011911	0.000178428	0.185976326	0.999995285	0.005846694	490	1200	228	enriched	depleted
GO:0003713	transcription coactivator activity	0.018615935	0.63557158	0.049075399	0.241173611	0.999995285	0.418445362	611	1152	961	enriched	enriched
GO:0003714	transcription corepressor activity	0.028895212	0.876511597	9.18E-06	0.309642514	0.999995285	0.000473971	782	1211	98	enriched	depleted
GO:0003724	RNA helicase activity	0.326886067	0.999991667	1	0.840311392	0.999995285	1	2594	1381	2598	depleted	depleted
GO:0003725	double-stranded RNA binding	0.735161805	0.999990027	1	0.999994978	0.999995285	1	4336	1330	2599	depleted	depleted
GO:0003727	single-stranded RNA binding	0.912554346	0.38053743	0.050365554	0.999994978	0.999995285	0.426344411	4441	1091	968	depleted	enriched
GO:0003729	mRNA binding	0.072800501	0.99998558	0.625936057	0.505526679	0.999995285	1	1273	1259	2237	depleted	depleted
GO:0003730	mRNA 3'-UTR binding	0.857166189	0.999992786	1	0.999994978	0.999995285	1	4411	1436	2600	depleted	depleted
GO:0003735	structural constituent of ribosome	0.492583248	0.999980705	1	0.935724077	0.999995285	1	3161	1245	2601	depleted	depleted
GO:0003743	translation initiation factor activity	0.360971777	0.999988773	1	0.876070133	0.999995285	1	2790	1290	2602	depleted	depleted
GO:0003746	translation elongation factor activity	0.999993605	0.999993713	1	0.999994978	0.999995285	1	4506	1512	2603	depleted	depleted
GO:0003755	peptidyl-prolyl cis-trans isomerase activity	0.954203109	0.236541214	0.30064081	0.999994978	0.999995285	1	4464	1052	1838	depleted	enriched
GO:0003774	motor activity	0.399367489	0.999982508	1	0.884313726	0.999995285	1	2859	1249	2604	depleted	depleted
GO:0003777	microtubule motor activity	0.203440124	0.999986804	1	0.739003087	0.999995285	1	2075	1266	2605	depleted	depleted
GO:0003779	actin binding	0.004577852	0.151717533	0.880474259	0.134119614	0.999995285	1	377	1023	2399	enriched	enriched
GO:0003785	actin monomer binding	0.054580604	0.999994313	1	0.446943061	0.999995285	1	1078	1568	2606	enriched	depleted
GO:0003823	antigen binding	0.846540445	0.999991107	1	0.999994978	0.999995285	1	4403	1359	2607	enriched	depleted
GO:0003887	DNA-directed DNA polymerase activity	0.111834881	0.999991658	1	0.580159593	0.999995285	1	1455	1379	2608	depleted	depleted
GO:0003899	DNA-directed RNA polymerase activity	0.111717658	0.207279141	1	0.580159593	0.999995285	1	1454	1043	2609	enriched	enriched
GO:0003906	DNA-(apurinic or apyrimidinic site) lyase activity	0.546351729	0.036934493	1	0.965851937	0.641182794	1	3460	294	2610	enriched	enriched
GO:0003924	GTPase activity	0.956166109	0.999976728	0.011190551	0.999994978	0.999995285	0.154116088	4466	1242	678	enriched	depleted
GO:0003950	NAD+ ADP-ribosyltransferase activity	0.971380572	0.179897462	0.213197856	0.999994978	0.999995285	1	4473	1035	1632	depleted	enriched
GO:0003954	NADH dehydrogenase activity	0.17917001	0.99999058	1	0.698919244	0.999995285	1	1912	1348	2611	depleted	depleted
GO:0003993	acid phosphatase activity	0.999994691	0.999994805	1	0.999994978	0.999995285	1	4536	1666	2612	depleted	depleted
GO:0003995	acyl-CoA dehydrogenase activity	0.999993802	0.999993908	1	0.999994978	0.999995285	1	4510	1527	2613	depleted	depleted
GO:0004000	adenosine deaminase activity	0.687274298	0.999995018	1	0.987672336	0.999995285	1	3706	1675	2614	enriched	depleted
GO:0004003	ATP-dependent DNA helicase activity	0.999990917	0.999991093	1	0.999994978	0.999995285	1	4497	1358	2615	depleted	depleted
GO:0004004	ATP-dependent RNA helicase activity	0.854921765	0.999992963	1	0.999994978	0.999995285	1	4409	1446	2616	depleted	depleted
GO:0004012	phospholipid-translocating ATPase activity	0.989917226	0.999993868	1	0.999994978	0.999995285	1	4486	1515	2617	enriched	depleted
GO:0004016	adenylate cyclase activity	0.733685762	0.999994762	1	0.999994978	0.999995285	1	4335	1638	2618	depleted	depleted
GO:0004033	aldo-keto reductase (NADP) activity	0.000770579	0.999993329	1	0.055738583	0.999995285	1	213	1482	2619	enriched	depleted
GO:0004065	arylsulfatase activity	0.445052916	0.99999478	1	0.930857666	0.999995285	1	3095	1653	2620	enriched	depleted
GO:0004089	carbonate dehydratase activity	0.278676775	0.026732578	1	0.812876592	0.596445833	1	2373	261	2621	enriched	enriched
GO:0004091	carboxylesterase activity	0.097579256	0.000115427	1	0.568448284	0.020038102	1	1417	36	2622	enriched	enriched
GO:0004112	cyclic-nucleotide phosphodiesterase activity	0.084831817	0.445548332	0.244675689	0.538850272	0.999995285	1	1359	1112	1718	enriched	enriched
GO:0004114	3',5'-cyclic-nucleotide phosphodiesterase activity	0.076882613	0.426523278	0.235426841	0.52546542	0.999995285	1	1325	1108	1687	enriched	enriched
GO:0004115	3',5'-cyclic-AMP phosphodiesterase activity	0.050068205	0.178838141	0.112281222	0.41787694	0.999995285	0.725383213	1003	1034	1203	enriched	enriched
GO:0004129	cytochrome-c oxidase activity	0.603542586	0.999992465	1	0.972873281	0.999995285	1	3537	1417	2623	depleted	depleted
GO:0004143	diacylglycerol kinase activity	0.629304467	0.142335536	1	0.978818238	0.999995285	1	3576	1021	2624	depleted	enriched
GO:0004175	endopeptidase activity	0.732203507	0.729295199	0.979731047	0.999994978	0.999995285	1	4333	1179	2428	depleted	depleted
GO:0004177	aminopeptidase activity	0.584022502	0.015982629	1	0.970981509	0.478376608	1	3514	214	2625	enriched	enriched
GO:0004180	carboxypeptidase activity	0.275169563	0.999989808	1	0.812405375	0.999995285	1	2371	1322	2626	depleted	depleted
GO:0004181	metallocarboxypeptidase activity	0.924114862	0.999992446	1	0.999994978	0.999995285	1	4448	1415	2627	depleted	depleted
GO:0004190	aspartic-type endopeptidase activity	0.662576212	0.128558219	1	0.978818238	0.999995285	1	3602	1016	2628	depleted	enriched
GO:0004197	cysteine-type endopeptidase activity	0.658349001	0.999987113	1	0.978818238	0.999995285	1	3596	1270	2629	depleted	depleted
GO:0004198	calcium-dependent cysteine-type endopeptidase activity	0.665540114	0.999993697	1	0.979133591	0.999995285	1	3611	1505	2630	enriched	depleted
GO:0004221	ubiquitin thiolesterase activity	0.890847301	0.99998739	0.523298997	0.999994978	0.999995285	1	4432	1274	2163	enriched	depleted
GO:0004222	metalloendopeptidase activity	0.966902252	0.99998401	1	0.999994978	0.999995285	1	4471	1255	2631	depleted	depleted
GO:0004252	serine-type endopeptidase activity	0.600098667	0.531826119	0.775850299	0.972873281	0.999995285	1	3534	1135	2354	depleted	enriched
GO:0004298	threonine-type endopeptidase activity	0.956117521	0.999992969	1	0.999994978	0.999995285	1	4465	1448	2632	depleted	depleted
GO:0004303	estradiol 17-beta-dehydrogenase activity	0.801587349	0.999994803	1	0.999994978	0.999995285	1	4378	1665	2633	depleted	depleted
GO:0004364	glutathione transferase activity	0.459429503	0.999992996	1	0.935724077	0.999995285	1	3127	1452	2634	enriched	depleted
GO:0004385	guanylate kinase activity	0.815219619	0.999994761	1	0.999994978	0.999995285	1	4387	1637	2635	depleted	depleted
GO:0004386	helicase activity	0.011125403	0.999981088	1	0.185976326	0.999995285	1	488	1246	2636	depleted	depleted
GO:0004402	histone acetyltransferase activity	0.935608316	0.000198796	1	0.999994978	0.025360566	1	4454	43	2637	enriched	enriched
GO:0004407	histone deacetylase activity	0.850274217	0.999993685	1	0.999994978	0.999995285	1	4405	1496	2638	depleted	depleted
GO:0004435	phosphatidylinositol phospholipase C activity	0.815628382	0.308997171	0.337440757	0.999994978	0.999995285	1	4388	1070	1919	depleted	enriched
GO:0004467	long-chain fatty acid-CoA ligase activity	0.002599141	0.99999501	1	0.118739717	0.999995285	1	355	1668	2639	enriched	depleted
GO:0004497	monooxygenase activity	0.476313475	0.264851488	0.628370482	0.935724077	0.999995285	1	3141	1061	2242	enriched	enriched
GO:0004518	nuclease activity	0.015175025	0.685449672	0.489210539	0.222088953	0.999995285	1	575	1168	2134	depleted	enriched
GO:0004519	endonuclease activity	0.088472985	0.23069242	0.260105523	0.551311663	0.999995285	1	1381	1050	1760	depleted	enriched
GO:0004520	endodeoxyribonuclease activity	0.243984424	0.999991692	1	0.784344865	0.999995285	1	2240	1385	2640	depleted	depleted
GO:0004521	endoribonuclease activity	0.108016513	0.999989937	0.345209652	0.580159593	0.999995285	1	1450	1329	1937	depleted	depleted
GO:0004522	pancreatic ribonuclease activity	0.9999947	0.999994796	1	0.999994978	0.999995285	1	4537	1664	2641	depleted	depleted
GO:0004527	exonuclease activity	0.039693674	0.999988112	1	0.366879213	0.999995285	1	878	1281	2642	depleted	depleted
GO:0004532	exoribonuclease activity	0.999993582	0.999993702	1	0.999994978	0.999995285	1	4505	1507	2643	depleted	depleted
GO:0004536	deoxyribonuclease activity	0.159927731	0.999990571	1	0.683828919	0.999995285	1	1846	1345	2644	depleted	depleted
GO:0004540	ribonuclease activity	0.051685926	0.999987717	0.467243988	0.427270325	0.999995285	1	1031	1276	2106	depleted	depleted
GO:0004549	tRNA-specific ribonuclease activity	0.999994449	0.999994559	1	0.999994978	0.999995285	1	4529	1633	2645	depleted	depleted
GO:0004553	hydrolase activity, hydrolyzing O-glycosyl compounds	0.654479366	0.999985666	1	0.978818238	0.999995285	1	3592	1260	2646	depleted	depleted
GO:0004601	peroxidase activity	0.173559851	0.999990559	0.314043734	0.694623137	0.999995285	1	1896	1344	1872	depleted	depleted
GO:0004602	glutathione peroxidase activity	0.833361106	0.99999433	1	0.999994978	0.999995285	1	4396	1594	2647	enriched	depleted
GO:0004620	phospholipase activity	0.854735747	0.992749187	0.667580333	0.999994978	0.999995285	1	4408	1237	2263	depleted	enriched
GO:0004622	lysophospholipase activity	0.174675752	0.999994314	1	0.694623137	0.999995285	1	1897	1569	2648	enriched	depleted
GO:0004623	phospholipase A2 activity	0.948148425	0.999991681	1	0.999994978	0.999995285	1	4459	1382	2649	depleted	depleted
GO:0004629	phospholipase C activity	0.74004897	0.355203681	0.407025764	0.999994978	0.999995285	1	4340	1083	2030	enriched	enriched
GO:0004653	polypeptide N-acetylgalactosaminyltransferase activity	0.570469932	0.205046453	0.197358565	0.970981509	0.999995285	1	3504	1042	1579	enriched	enriched
GO:0004659	prenyltransferase activity	0.875858491	0.999994108	1	0.999994978	0.999995285	1	4422	1548	2650	enriched	depleted
GO:0004673	protein histidine kinase activity	0.69752185	0.999994107	0.143908176	0.996375153	0.999995285	0.858546937	3822	1545	1372	depleted	depleted
GO:0004674	protein serine/threonine kinase activity	0.118834622	0.645128609	0.027238241	0.591172486	0.999995285	0.285832702	1497	1158	842	enriched	enriched
GO:0004675	transmembrane receptor protein serine/threonine kinase activity	0.746235315	0.999993688	0.186692331	0.999994978	0.999995285	1	4345	1497	1551	depleted	depleted
GO:0004683	calmodulin-dependent protein kinase activity	0.415107153	0.0081555	1	0.902718064	0.294957239	1	2945	155	2651	enriched	enriched
GO:0004693	cyclin-dependent protein kinase activity	0.755061278	0.999991233	1	0.999994978	0.999995285	1	4351	1364	2652	depleted	depleted
GO:0004697	protein kinase C activity	0.239735261	0.99999369	1	0.783260535	0.999995285	1	2235	1499	2653	enriched	depleted
GO:0004702	receptor signaling protein serine/threonine kinase activity	0.462196301	0.11217443	0.118359458	0.935724077	0.999995285	0.751121645	3128	1006	1236	enriched	enriched
GO:0004707	MAP kinase activity	0.372660033	0.999993897	1	0.876070133	0.999995285	1	2799	1519	2654	depleted	depleted
GO:0004708	MAP kinase kinase activity	0.770719632	0.999993689	1	0.999994978	0.999995285	1	4359	1498	2655	depleted	depleted
GO:0004709	MAP kinase kinase kinase activity	0.477198999	0.007097436	0.022385548	0.935724077	0.267851058	0.249698822	3142	148	801	enriched	enriched
GO:0004712	protein serine/threonine/tyrosine kinase activity	0.626819854	0.999990669	1	0.978818238	0.999995285	1	3574	1350	2656	depleted	depleted
GO:0004713	protein tyrosine kinase activity	0.710212317	0.543725104	0.542421034	0.999994978	0.999995285	1	4321	1139	2181	enriched	enriched
GO:0004714	transmembrane receptor protein tyrosine kinase activity	0.66419809	0.241879795	0.182040666	0.978818238	0.999995285	1	3608	1055	1529	enriched	enriched
GO:0004715	non-membrane spanning protein tyrosine kinase activity	0.542421724	0.999989414	1	0.965851937	0.999995285	1	3455	1308	2657	enriched	depleted
GO:0004721	phosphoprotein phosphatase activity	0.110406071	0.510197603	0.286147529	0.580159593	0.999995285	1	1452	1132	1809	enriched	depleted
GO:0004722	protein serine/threonine phosphatase activity	0.215261071	0.999989217	0.402734421	0.756464005	0.999995285	1	2139	1305	2022	enriched	depleted
GO:0004725	protein tyrosine phosphatase activity	0.506562651	0.999984247	0.321236655	0.948689902	0.999995285	1	3249	1256	1889	enriched	depleted
GO:0004745	retinol dehydrogenase activity	0.379611243	0.999994326	1	0.876070133	0.999995285	1	2806	1586	2658	enriched	depleted
GO:0004806	triglyceride lipase activity	0.987812278	0.999993909	1	0.999994978	0.999995285	1	4484	1529	2659	depleted	depleted
GO:0004812	aminoacyl-tRNA ligase activity	0.075754093	0.999989565	1	0.52186153	0.999995285	1	1305	1316	2660	depleted	depleted
GO:0004835	tubulin-tyrosine ligase activity	0.919261243	0.999994312	1	0.999994978	0.999995285	1	4446	1566	2661	enriched	depleted
GO:0004842	ubiquitin-protein ligase activity	0.414755904	0.946353715	0.26799091	0.902718064	0.999995285	1	2944	1226	1777	depleted	enriched
GO:0004843	ubiquitin-specific protease activity	0.587221595	0.999989672	0.374413103	0.970981509	0.999995285	1	3517	1318	1979	enriched	depleted
GO:0004857	enzyme inhibitor activity	0.080722343	0.911819788	0.304441365	0.534439731	0.999995285	1	1345	1216	1849	enriched	depleted
GO:0004859	phospholipase inhibitor activity	0.082444101	0.999994786	1	0.534439731	0.999995285	1	1348	1661	2662	enriched	depleted
GO:0004860	protein kinase inhibitor activity	0.288928819	0.481838729	0.065883885	0.814195892	0.999995285	0.50751909	2384	1117	1028	enriched	enriched
GO:0004861	cyclin-dependent protein kinase inhibitor activity	0.915631328	0.028004679	1	0.999994978	0.596445833	1	4444	262	2663	depleted	enriched
GO:0004864	protein phosphatase inhibitor activity	0.494324861	0.999990818	1	0.93684275	0.999995285	1	3168	1353	2664	enriched	depleted
GO:0004866	endopeptidase inhibitor activity	0.697921766	0.62910659	0.765429843	0.996375153	0.999995285	1	3823	1150	2345	enriched	depleted
GO:0004867	serine-type endopeptidase inhibitor activity	0.483154589	0.985500854	1	0.935724077	0.999995285	1	3149	1234	2665	enriched	enriched
GO:0004869	cysteine-type endopeptidase inhibitor activity	0.570635089	0.999988998	0.315775048	0.970981509	0.999995285	1	3505	1294	1876	depleted	depleted
GO:0004879	ligand-activated sequence-specific DNA binding RNA polymerase II transcription factor activity	0.003641452	0.999989064	0.129067469	0.13169917	0.999995285	0.795730433	374	1295	1294	enriched	depleted
GO:0004889	acetylcholine-activated cation-selective channel activity	0.489555634	0.999993704	1	0.935724077	0.999995285	1	3157	1508	2666	depleted	depleted
GO:0004890	GABA-A receptor activity	0.100055771	0.104613304	1	0.578989392	0.997849978	1	1441	618	2667	depleted	enriched
GO:0004896	cytokine receptor activity	0.58722762	0.240107596	0.460861568	0.970981509	0.999995285	1	3518	1053	2098	depleted	enriched
GO:0004953	icosanoid receptor activity	0.045335582	0.999994547	0.10398685	0.398363747	0.999995285	0.688291763	945	1620	1154	enriched	depleted
GO:0004970	ionotropic glutamate receptor activity	0.087446616	0.999993314	1	0.550026539	0.999995285	1	1379	1476	2668	depleted	depleted
GO:0004984	olfactory receptor activity	0.003092336	0.999983195	1	0.122006708	0.999995285	1	360	1251	2669	depleted	depleted
GO:0005001	transmembrane receptor protein tyrosine phosphatase activity	0.782266248	0.999993301	1	0.999994978	0.999995285	1	4365	1470	2670	depleted	depleted
GO:0005003	ephrin receptor activity	0.191130906	0.999993502	0.178320737	0.723834489	0.999995285	1	2004	1490	1508	depleted	depleted
GO:0005031	tumor necrosis factor-activated receptor activity	0.663654635	0.999994545	1	0.978818238	0.999995285	1	3605	1619	2671	depleted	depleted
GO:0005035	death receptor activity	0.552194435	0.99999411	1	0.969984087	0.999995285	1	3485	1552	2672	depleted	depleted
GO:0005041	low-density lipoprotein receptor activity	0.848941219	0.999994772	1	0.999994978	0.999995285	1	4404	1646	2673	enriched	depleted
GO:0005044	scavenger receptor activity	0.049698555	0.999989433	1	0.41787694	0.999995285	1	1002	1309	2674	depleted	depleted
GO:0005048	signal sequence binding	0.423551782	0.120952571	0.226153023	0.907646414	0.999995285	1	2970	1012	1658	enriched	enriched
GO:0005057	receptor signaling protein activity	0.61265038	0.528074335	0.33367622	0.972873281	0.999995285	1	3545	1134	1914	enriched	enriched
GO:0005070	SH3/SH2 adaptor activity	0.124822165	0.999988974	0.429282583	0.591172486	0.999995285	1	1503	1293	2061	depleted	depleted
GO:0005072	transforming growth factor beta receptor, cytoplasmic mediator activity	0.435302897	0.999995019	1	0.919325825	0.999995285	1	3024	1676	2675	enriched	depleted
GO:0005080	protein kinase C binding	0.523782372	0.999989908	1	0.956741431	0.999995285	1	3358	1326	2676	enriched	depleted
GO:0005083	small GTPase regulator activity	0.060963826	0.2839481	0.598719913	0.468598417	0.999995285	1	1164	1067	2218	enriched	depleted
GO:0005085	guanyl-nucleotide exchange factor activity	0.116509418	0.918867744	0.863959842	0.587966133	0.999995285	1	1495	1219	2390	enriched	enriched
GO:0005086	ARF guanyl-nucleotide exchange factor activity	0.147880306	0.999993309	1	0.645025658	0.999995285	1	1680	1473	2677	enriched	depleted
GO:0005088	Ras guanyl-nucleotide exchange factor activity	0.175018724	0.847454872	0.672780059	0.694623137	0.999995285	1	1898	1206	2266	enriched	enriched
GO:0005089	Rho guanyl-nucleotide exchange factor activity	0.063134343	0.676988652	0.578948135	0.480707103	0.999995285	1	1199	1164	2206	enriched	enriched
GO:0005095	GTPase inhibitor activity	0.103027352	0.999994542	1	0.579893658	0.999995285	1	1444	1611	2678	enriched	depleted
GO:0005096	GTPase activator activity	0.016893891	0.999975783	0.522150964	0.23350775	0.999995285	1	589	1241	2161	enriched	depleted
GO:0005097	Rab GTPase activator activity	0.974485385	0.999989213	1	0.999994978	0.999995285	1	4474	1304	2679	depleted	depleted
GO:0005099	Ras GTPase activator activity	0.480792913	0.999983853	0.346604443	0.935724077	0.999995285	1	3147	1254	1938	enriched	depleted
GO:0005100	Rho GTPase activator activity	0.287767983	0.999990666	0.061998271	0.814195892	0.999995285	0.487696263	2382	1349	1015	enriched	depleted
GO:0005104	fibroblast growth factor receptor binding	0.793582104	0.999993326	1	0.999994978	0.999995285	1	4373	1481	2680	depleted	depleted
GO:0005109	frizzled binding	0.906904675	0.999991966	1	0.999994978	0.999995285	1	4438	1391	2681	depleted	depleted
GO:0005112	Notch binding	0.478549472	0.999994544	1	0.935724077	0.999995285	1	3145	1613	2682	enriched	depleted
GO:0005123	death receptor binding	0.476259198	0.999994317	1	0.935724077	0.999995285	1	3140	1575	2683	enriched	depleted
GO:0005125	cytokine activity	0.218882141	0.367151315	3.16E-06	0.759580412	0.999995285	0.00018353	2156	1087	73	enriched	enriched
GO:0005126	cytokine receptor binding	0.000942249	0.03113018	2.03E-05	0.062913244	0.602428629	0.000949571	230	267	121	enriched	enriched
GO:0005149	interleukin-1 receptor binding	0.104075941	0.999994774	1	0.579893658	0.999995285	1	1446	1647	2684	enriched	depleted
GO:0005154	epidermal growth factor receptor binding	0.822538369	0.214857749	0.159834125	0.999994978	0.999995285	0.930604727	4391	1046	1426	depleted	enriched
GO:0005158	insulin receptor binding	0.102131242	0.419878811	0.278243872	0.579893658	0.999995285	1	1442	1106	1795	enriched	enriched
GO:0005159	insulin-like growth factor receptor binding	0.146777226	0.097452518	0.134522043	0.643447638	0.983590526	0.818248454	1671	610	1326	enriched	enriched
GO:0005160	transforming growth factor beta receptor binding	0.03021779	0.999993508	0.179308146	0.319866359	0.999995285	1	804	1493	1516	enriched	depleted
GO:0005161	platelet-derived growth factor receptor binding	0.693971974	0.999994317	1	0.995452546	0.999995285	1	3810	1572	2685	enriched	depleted
GO:0005164	tumor necrosis factor receptor binding	0.140905103	0.999992282	0.201189566	0.633707923	0.999995285	1	1643	1402	1593	enriched	depleted
GO:0005178	integrin binding	0.021608618	0.888054263	0.561412084	0.264172965	0.999995285	1	687	1213	2193	enriched	depleted
GO:0005179	hormone activity	0.981271621	0.27065067	0.056401211	0.999994978	0.999995285	0.459318683	4477	1062	989	depleted	enriched
GO:0005184	neuropeptide hormone activity	0.483680827	0.080535347	1	0.935724077	0.889810535	1	3150	518	2686	depleted	enriched
GO:0005200	structural constituent of cytoskeleton	0.011928727	0.999986446	1	0.185976326	0.999995285	1	491	1263	2687	enriched	depleted
GO:0005201	extracellular matrix structural constituent	0.729693482	0.922367875	1	0.999994978	0.999995285	1	4329	1221	2688	depleted	enriched
GO:0005212	structural constituent of eye lens	0.685251909	0.99999333	1	0.9863991	0.999995285	1	3694	1483	2689	enriched	depleted
GO:0005216	ion channel activity	0.033143581	0.846831098	1	0.338717289	0.999995285	1	827	1204	2690	depleted	depleted
GO:0005217	intracellular ligand-gated ion channel activity	0.845002394	0.999992779	1	0.999994978	0.999995285	1	4402	1434	2691	depleted	depleted
GO:0005227	calcium activated cation channel activity	0.755630994	0.999992954	1	0.999994978	0.999995285	1	4353	1445	2692	depleted	depleted
GO:0005230	extracellular ligand-gated ion channel activity	0.004650915	0.735367397	1	0.134119614	0.999995285	1	378	1181	2693	depleted	enriched
GO:0005231	excitatory extracellular ligand-gated ion channel activity	0.024652653	0.999989209	1	0.281559247	0.999995285	1	718	1303	2694	depleted	depleted
GO:0005242	inward rectifier potassium channel activity	0.067375571	0.999992779	1	0.495908825	0.999995285	1	1255	1433	2695	enriched	depleted
GO:0005243	gap junction channel activity	0.793310791	0.999994545	1	0.999994978	0.999995285	1	4372	1617	2696	enriched	depleted
GO:0005244	voltage-gated ion channel activity	0.572955521	0.999979336	1	0.970981509	0.999995285	1	3507	1244	2697	depleted	depleted
GO:0005245	voltage-gated calcium channel activity	0.575693415	0.999990935	1	0.970981509	0.999995285	1	3510	1354	2698	enriched	depleted
GO:0005246	calcium channel regulator activity	0.341036305	0.999993311	1	0.854712252	0.999995285	1	2703	1474	2699	depleted	depleted
GO:0005247	voltage-gated chloride channel activity	0.491494721	0.999993899	1	0.935724077	0.999995285	1	3160	1520	2700	depleted	depleted
GO:0005248	voltage-gated sodium channel activity	0.999993763	0.999993892	1	0.999994978	0.999995285	1	4508	1517	2701	depleted	depleted
GO:0005249	voltage-gated potassium channel activity	0.669644431	0.999986266	1	0.980037686	0.999995285	1	3614	1262	2702	depleted	depleted
GO:0005251	delayed rectifier potassium channel activity	0.287312578	0.999994772	1	0.814195892	0.999995285	1	2381	1645	2703	depleted	depleted
GO:0005253	anion channel activity	0.123768329	0.192906168	1	0.591172486	0.999995285	1	1501	1040	2704	depleted	enriched
GO:0005254	chloride channel activity	0.023578311	0.153137982	1	0.280355804	0.999995285	1	711	1024	2705	depleted	enriched
GO:0005261	cation channel activity	0.236871816	0.509724316	1	0.78176706	0.999995285	1	2231	1131	2706	depleted	depleted
GO:0005262	calcium channel activity	0.303916439	0.866987761	1	0.814195892	0.999995285	1	2402	1210	2707	enriched	depleted
GO:0005267	potassium channel activity	0.350179185	0.999983628	1	0.865970178	0.999995285	1	2762	1252	2708	depleted	depleted
GO:0005272	sodium channel activity	0.21784512	0.393475681	1	0.759580412	0.999995285	1	2155	1096	2709	depleted	enriched
GO:0005275	amine transmembrane transporter activity	0.089756946	0.040311538	0.593849246	0.551311663	0.647970647	1	1382	301	2215	enriched	enriched
GO:0005283	sodium:amino acid symporter activity	0.999994899	0.999995013	1	0.999994978	0.999995285	1	4538	1671	2710	depleted	depleted
GO:0005310	dicarboxylic acid transmembrane transporter activity	0.77952625	0.999994101	1	0.999994978	0.999995285	1	4361	1537	2711	depleted	depleted
GO:0005313	L-glutamate transmembrane transporter activity	0.388521444	0.99999477	1	0.876070133	0.999995285	1	2818	1643	2712	depleted	depleted
GO:0005319	lipid transporter activity	0.058685161	0.999987296	1	0.458907384	0.999995285	1	1141	1273	2713	enriched	depleted
GO:0005326	neurotransmitter transporter activity	0.805398859	0.171702245	1	0.999994978	0.999995285	1	4382	1033	2714	enriched	enriched
GO:0005328	neurotransmitter:sodium symporter activity	0.979425378	0.127258917	1	0.999994978	0.999995285	1	4475	1015	2715	depleted	enriched
GO:0005342	organic acid transmembrane transporter activity	0.188154025	0.061965922	0.671791471	0.719461204	0.789141821	1	2000	462	2264	enriched	enriched
GO:0005343	organic acid:sodium symporter activity	0.484414155	0.999992436	1	0.935724077	0.999995285	1	3151	1411	2716	depleted	depleted
GO:0005344	oxygen transporter activity	0.999994242	0.999994335	1	0.999994978	0.999995285	1	4523	1596	2717	depleted	depleted
GO:0005355	glucose transmembrane transporter activity	0.000225973	0.999994552	1	0.038212724	0.999995285	1	168	1629	2718	enriched	depleted
GO:0005372	water transmembrane transporter activity	0.023486361	0.999994774	1	0.280355804	0.999995285	1	710	1648	2719	enriched	depleted
GO:0005385	zinc ion transmembrane transporter activity	0.650684376	0.999994316	1	0.978818238	0.999995285	1	3590	1570	2720	depleted	depleted
GO:0005416	cation:amino acid symporter activity	0.999994415	0.99999454	1	0.999994978	0.999995285	1	4525	1609	2721	depleted	depleted
GO:0005451	monovalent cation:hydrogen antiporter activity	0.878724527	0.999995022	1	0.999994978	0.999995285	1	4424	1679	2722	enriched	depleted
GO:0005452	inorganic anion exchanger activity	0.790607479	0.999994303	1	0.999994978	0.999995285	1	4370	1563	2723	depleted	depleted
GO:0005484	SNAP receptor activity	0.949433628	0.999993333	1	0.999994978	0.999995285	1	4460	1484	2724	depleted	depleted
GO:0005487	nucleocytoplasmic transporter activity	0.873322009	0.999994784	1	0.999994978	0.999995285	1	4419	1660	2725	depleted	depleted
GO:0005496	steroid binding	0.107782397	0.99998663	1	0.580159593	0.999995285	1	1448	1264	2726	enriched	depleted
GO:0005501	retinoid binding	0.089863699	0.999991831	1	0.551311663	0.999995285	1	1383	1389	2727	enriched	depleted
GO:0005504	fatty acid binding	0.409444814	0.999992451	0.356657181	0.900941416	0.999995285	1	2924	1416	1951	enriched	depleted
GO:0005506	iron ion binding	0.427045939	0.998857763	0.662149612	0.910751536	0.999995285	1	2985	1238	2262	enriched	enriched
GO:0005507	copper ion binding	0.746133288	0.093697465	1	0.999994978	0.956816468	1	4344	585	2728	enriched	enriched
GO:0005516	calmodulin binding	0.383585737	0.310137022	0.084482877	0.876070133	0.999995285	0.599844171	2813	1072	1079	enriched	enriched
GO:0005518	collagen binding	0.510739919	0.005805263	0.08969468	0.949298178	0.239950855	0.622916062	3257	140	1096	enriched	enriched
GO:0005520	insulin-like growth factor binding	0.001016003	0.002273055	0.026494214	0.062992216	0.131534126	0.27917866	231	100	839	enriched	enriched
GO:0005523	tropomyosin binding	0.038634172	0.002951961	1	0.364505016	0.134858015	1	876	105	2729	enriched	enriched
GO:0005525	GTP binding	0.430003096	0.395001707	0.002035184	0.914810509	0.999995285	0.040964456	3006	1098	434	depleted	depleted
GO:0005527	macrolide binding	0.83839393	0.051494969	0.138068202	0.999994978	0.735511979	0.833826872	4398	391	1343	depleted	enriched
GO:0005537	mannose binding	0.486006668	0.999993342	1	0.935724077	0.999995285	1	3152	1487	2730	depleted	depleted
GO:0005539	glycosaminoglycan binding	0.640470668	0.507374976	0.499816446	0.978818238	0.999995285	1	3582	1129	2142	enriched	depleted
GO:0005540	hyaluronic acid binding	0.89111294	0.999993133	1	0.999994978	0.999995285	1	4433	1458	2731	enriched	depleted
GO:0005542	folic acid binding	0.057489834	0.039629515	0.141337256	0.457808953	0.647970647	0.848524729	1134	299	1357	enriched	enriched
GO:0005543	phospholipid binding	0.000612425	0.686708143	0.082163282	0.048325869	0.999995285	0.589580207	196	1169	1071	enriched	enriched
GO:0005544	calcium-dependent phospholipid binding	0.070384779	0.999992468	1	0.50490899	0.999995285	1	1267	1418	2732	enriched	depleted
GO:0005545	1-phosphatidylinositol binding	0.392483971	0.999992768	1	0.880299966	0.999995285	1	2830	1428	2733	enriched	depleted
GO:0005546	phosphatidylinositol-4,5-bisphosphate binding	0.384991078	0.999991664	1	0.876070133	0.999995285	1	2814	1380	2734	enriched	depleted
GO:0005547	phosphatidylinositol-3,4,5-trisphosphate binding	0.829931365	0.999993294	1	0.999994978	0.999995285	1	4395	1468	2735	depleted	depleted
GO:0005548	phospholipid transporter activity	0.079720793	0.999991493	1	0.534439731	0.999995285	1	1344	1372	2736	enriched	depleted
GO:0005578	proteinaceous extracellular matrix	0.501714515	0.626475403	0.736989857	0.950684088	0.99999504	1	3269	683	2318	depleted	depleted
GO:0005581	collagen	0.567370487	0.965724188	1	0.98741641	0.99999504	1	3699	734	2737	depleted	depleted
GO:0005583	fibrillar collagen	0.305109929	0.999994315	1	0.850618754	0.99999504	1	2634	947	2738	depleted	depleted
GO:0005604	basement membrane	0.114725583	0.976151615	0.595469508	0.533582193	0.99999504	1	1342	735	2216	enriched	enriched
GO:0005605	basal lamina	0.010139128	0.999993502	0.171031717	0.17852107	0.99999504	0.976765471	464	917	1474	enriched	depleted
GO:0005614	interstitial matrix	0.990799594	0.999994767	1	0.99999495	0.99999504	1	4276	983	2739	depleted	depleted
GO:0005635	nuclear envelope	0.855813015	0.823796368	0.521070538	0.99999495	0.99999504	1	4236	715	2158	enriched	depleted
GO:0005637	nuclear inner membrane	0.089308258	0.282760657	0.261262077	0.463462853	0.99999504	1	1153	638	1761	enriched	enriched
GO:0005640	nuclear outer membrane	0.962967311	0.999992776	1	0.99999495	0.99999504	1	4268	888	2740	depleted	depleted
GO:0005643	nuclear pore	0.416552277	0.999987613	1	0.912712323	0.99999504	1	2991	798	2741	depleted	depleted
GO:0005657	replication fork	0.17570564	0.999990297	0.339095247	0.651299853	0.99999504	1	1712	835	1922	depleted	depleted
GO:0005665	DNA-directed RNA polymerase II, core complex	0.397039474	0.999994133	1	0.899461538	0.99999504	1	2916	944	2742	enriched	depleted
GO:0005667	transcription factor complex	0.454798866	0.50559647	0.002056394	0.935134412	0.99999504	0.041336767	3113	660	435	enriched	depleted
GO:0005669	transcription factor TFIID complex	0.99999303	0.999993147	1	0.99999495	0.99999504	1	4288	905	2743	depleted	depleted
GO:0005671	Ada2/Gcn5/Ada3 transcription activator complex	0.487050559	0.999994113	1	0.94744945	0.99999504	1	3241	938	2744	depleted	depleted
GO:0005675	holo TFIIH complex	0.999994934	0.999995019	1	0.99999495	0.99999504	1	4316	1001	2745	depleted	depleted
GO:0005680	anaphase-promoting complex	0.999992682	0.999992973	1	0.99999495	0.99999504	1	4285	898	2746	depleted	depleted
GO:0005681	spliceosomal complex	0.019266959	0.9999814	1	0.252140336	0.99999504	1	645	749	2747	depleted	depleted
GO:0005689	U12-type spliceosomal complex	0.512777032	0.999992471	1	0.952435936	0.99999504	1	3285	881	2748	depleted	depleted
GO:0005720	nuclear heterochromatin	0.211054351	0.188111252	1	0.728749365	0.99999504	1	2041	625	2749	depleted	enriched
GO:0005732	small nucleolar ribonucleoprotein complex	0.999994228	0.999994336	1	0.99999495	0.99999504	1	4300	961	2750	depleted	depleted
GO:0005740	mitochondrial envelope	0.740162123	0.807233499	0.493740494	0.99999495	0.99999504	1	4187	711	2137	enriched	depleted
GO:0005741	mitochondrial outer membrane	0.021286599	0.805265037	0.109433044	0.252140336	0.99999504	0.711968957	647	710	1190	enriched	depleted
GO:0005743	mitochondrial inner membrane	0.4596584	0.668406409	0.808478561	0.936411533	0.99999504	1	3165	692	2368	depleted	depleted
GO:0005746	mitochondrial respiratory chain	0.067477886	0.999987942	1	0.421096174	0.99999504	1	1013	800	2751	depleted	depleted
GO:0005747	mitochondrial respiratory chain complex I	0.201678827	0.999990454	1	0.720490302	0.99999504	1	2001	838	2752	depleted	depleted
GO:0005753	mitochondrial proton-transporting ATP synthase complex	0.609942176	0.999993162	1	0.99999495	0.99999504	1	4148	909	2753	depleted	depleted
GO:0005758	mitochondrial intermembrane space	0.642564892	0.276566749	1	0.99999495	0.99999504	1	4159	636	2754	depleted	enriched
GO:0005759	mitochondrial matrix	0.742349783	0.872672967	0.757403524	0.99999495	0.99999504	1	4188	723	2342	depleted	depleted
GO:0005765	lysosomal membrane	0.844583917	0.766914826	1	0.99999495	0.99999504	1	4231	704	2755	depleted	depleted
GO:0005769	early endosome	0.405591603	0.999979011	1	0.900705677	0.99999504	1	2923	746	2756	depleted	depleted
GO:0005770	late endosome	0.581547543	0.999981385	0.737653491	0.995496316	0.99999504	1	3812	748	2319	depleted	depleted
GO:0005771	multivesicular body	0.633348188	0.999992296	1	0.99999495	0.99999504	1	4155	871	2757	enriched	depleted
GO:0005773	vacuole	0.372276363	0.470352892	0.868362588	0.882366571	0.99999504	1	2843	655	2394	depleted	enriched
GO:0005774	vacuolar membrane	0.994838011	0.850056748	1	0.99999495	0.99999504	1	4280	718	2758	depleted	enriched
GO:0005775	vacuolar lumen	0.983120384	0.999991102	1	0.99999495	0.99999504	1	4273	850	2759	depleted	depleted
GO:0005776	autophagic vacuole	0.33658495	0.999991387	1	0.850618754	0.99999504	1	2655	853	2760	depleted	depleted
GO:0005777	peroxisome	0.309061595	0.999983058	1	0.850618754	0.99999504	1	2638	753	2761	depleted	depleted
GO:0005778	peroxisomal membrane	0.814835764	0.999988652	1	0.99999495	0.99999504	1	4221	807	2762	enriched	depleted
GO:0005779	integral to peroxisomal membrane	0.916073033	0.999993914	1	0.99999495	0.99999504	1	4255	930	2763	depleted	depleted
GO:0005782	peroxisomal matrix	0.235285131	0.999991101	1	0.769040549	0.99999504	1	2195	849	2764	depleted	depleted
GO:0005788	endoplasmic reticulum lumen	0.275300117	0.06853504	0.694501472	0.82256338	0.662505385	1	2477	311	2277	enriched	enriched
GO:0005790	smooth endoplasmic reticulum	0.952399128	0.999994324	1	0.99999495	0.99999504	1	4264	950	2765	depleted	depleted
GO:0005791	rough endoplasmic reticulum	0.128160292	0.999990056	1	0.574391128	0.99999504	1	1428	829	2766	enriched	depleted
GO:0005793	endoplasmic reticulum-Golgi intermediate compartment	0.522955729	0.689706898	1	0.954878424	0.99999504	1	3338	699	2767	enriched	enriched
GO:0005795	Golgi stack	0.864780915	0.999983277	1	0.99999495	0.99999504	1	4238	756	2768	enriched	depleted
GO:0005796	Golgi lumen	0.498458127	0.000540274	1	0.950684088	0.020488846	1	3267	40	2769	enriched	enriched
GO:0005798	Golgi-associated vesicle	0.760102638	0.68408028	0.452896206	0.99999495	0.99999504	1	4194	697	2088	depleted	enriched
GO:0005801	cis-Golgi network	0.847195976	0.999992137	0.242425387	0.99999495	0.99999504	1	4233	869	1709	depleted	depleted
GO:0005802	trans-Golgi network	0.831878063	0.999985219	1	0.99999495	0.99999504	1	4228	767	2770	enriched	depleted
GO:0005811	lipid particle	0.054191646	0.39079947	1	0.392889436	0.99999504	1	937	648	2771	enriched	enriched
GO:0005813	centrosome	0.649835411	0.793867926	0.864034682	0.99999495	0.99999504	1	4160	706	2391	depleted	depleted
GO:0005814	centriole	0.154092357	0.999988315	1	0.627830841	0.99999504	1	1625	805	2772	depleted	depleted
GO:0005815	microtubule organizing center	0.515822302	0.68830077	0.832062887	0.952435936	0.99999504	1	3287	698	2380	depleted	depleted
GO:0005819	spindle	0.757743813	0.643196728	1	0.99999495	0.99999504	1	4193	686	2773	depleted	depleted
GO:0005833	hemoglobin complex	0.999994476	0.999994563	1	0.99999495	0.99999504	1	4308	981	2774	depleted	depleted
GO:0005834	heterotrimeric G-protein complex	0.508568444	0.999990823	0.311867857	0.952435936	0.99999504	1	3283	843	1865	enriched	depleted
GO:0005839	proteasome core complex	0.879023008	0.999993151	1	0.99999495	0.99999504	1	4244	906	2775	enriched	depleted
GO:0005840	ribosome	0.877437723	0.999978077	1	0.99999495	0.99999504	1	4243	744	2776	depleted	depleted
GO:0005844	polysome	0.792789893	0.144588305	1	0.99999495	0.99999504	1	4210	622	2777	depleted	enriched
GO:0005845	mRNA cap binding complex	0.999994441	0.999994556	1	0.99999495	0.99999504	1	4305	977	2778	depleted	depleted
GO:0005849	mRNA cleavage factor complex	0.529958806	0.999994326	1	0.955817635	0.99999504	1	3346	952	2779	enriched	depleted
GO:0005852	eukaryotic translation initiation factor 3 complex	0.606844954	0.999994121	1	0.99999495	0.99999504	1	4147	943	2780	depleted	depleted
GO:0005858	axonemal dynein complex	0.810668881	0.999994769	1	0.99999495	0.99999504	1	4218	985	2781	depleted	depleted
GO:0005859	muscle myosin complex	0.985227443	0.999993328	1	0.99999495	0.99999504	1	4274	911	2782	depleted	depleted
GO:0005865	striated muscle thin filament	0.021991956	0.999994306	1	0.252140336	0.99999504	1	650	945	2783	enriched	depleted
GO:0005868	cytoplasmic dynein complex	0.413081697	0.999994319	1	0.909148556	0.99999504	1	2977	948	2784	depleted	depleted
GO:0005871	kinesin complex	0.451334318	0.999992775	1	0.935134412	0.99999504	1	3112	887	2785	enriched	depleted
GO:0005874	microtubule	0.995395773	0.269057313	0.849915616	0.99999495	0.99999504	1	4281	635	2385	depleted	depleted
GO:0005875	microtubule associated complex	0.317229087	0.999984479	0.650864811	0.850618754	0.99999504	1	2644	762	2257	depleted	depleted
GO:0005876	spindle microtubule	0.457094095	0.478256332	1	0.935134412	0.99999504	1	3114	657	2786	depleted	enriched
GO:0005881	cytoplasmic microtubule	0.133999766	0.554934986	1	0.584618447	0.99999504	1	1489	670	2787	enriched	enriched
GO:0005882	intermediate filament	0.342474616	0.795200451	1	0.850618754	0.99999504	1	2658	707	2788	enriched	depleted
GO:0005884	actin filament	0.803234754	0.727675053	1	0.99999495	0.99999504	1	4214	701	2789	depleted	enriched
GO:0005891	voltage-gated calcium channel complex	0.401541311	0.999990945	1	0.899461538	0.99999504	1	2920	846	2790	depleted	depleted
GO:0005892	acetylcholine-gated channel complex	0.955428231	0.999993704	1	0.99999495	0.99999504	1	4266	920	2791	depleted	depleted
GO:0005901	caveola	0.012034019	0.597892797	0.120888119	0.197759038	0.99999504	0.762405741	533	680	1249	enriched	enriched
GO:0005902	microvillus	0.292674774	0.804489455	1	0.850618754	0.99999504	1	2632	709	2792	enriched	enriched
GO:0005903	brush border	0.092819129	0.543694111	0.451123539	0.47175083	0.99999504	1	1177	668	2087	enriched	enriched
GO:0005905	coated pit	0.204978725	0.811787937	1	0.727010874	0.99999504	1	2010	713	2793	enriched	enriched
GO:0005911	cell-cell junction	0.021714898	0.999974238	0.47837024	0.252140336	0.99999504	1	648	740	2125	enriched	depleted
GO:0005912	adherens junction	1.17E-07	0.580231599	0.043810835	5.29E-05	0.99999504	0.388229412	2	676	936	enriched	enriched
GO:0005913	cell-cell adherens junction	0.003590051	0.999990148	1	0.098327511	0.99999504	1	305	831	2794	enriched	depleted
GO:0005916	fascia adherens	0.019535299	0.999995017	1	0.252140336	0.99999504	1	646	998	2795	enriched	depleted
GO:0005921	gap junction	0.527089143	0.999991677	1	0.955349072	0.99999504	1	3344	860	2796	enriched	depleted
GO:0005922	connexon complex	0.760738667	0.999993325	1	0.99999495	0.99999504	1	4195	910	2797	depleted	depleted
GO:0005923	tight junction	0.784229713	0.999985036	0.068593921	0.99999495	0.99999504	0.521578176	4207	765	1039	enriched	depleted
GO:0005924	cell-substrate adherens junction	5.43E-06	0.533223836	0.037189176	0.000446097	0.99999504	0.348923317	12	667	901	enriched	enriched
GO:0005925	focal adhesion	4.47E-06	0.49068946	0.032629773	0.000446097	0.99999504	0.320554389	10	658	872	enriched	enriched
GO:0005929	cilium	0.374237388	0.746949049	1	0.882770489	0.99999504	1	2845	702	2798	depleted	depleted
GO:0005930	axoneme	0.063598533	0.999987507	1	0.412300501	0.99999504	1	987	794	2799	depleted	depleted
GO:0005932	microtubule basal body	0.632308436	0.999987598	1	0.99999495	0.99999504	1	4154	797	2800	depleted	depleted
GO:0005938	cell cortex	0.330317525	0.038154754	0.829874323	0.850618754	0.488478934	1	2652	216	2378	enriched	enriched
GO:0005942	phosphatidylinositol 3-kinase complex	0.778628094	0.999995017	1	0.99999495	0.99999504	1	4200	997	2801	enriched	depleted
GO:0005952	cAMP-dependent protein kinase complex	0.755618446	0.999995	1	0.99999495	0.99999504	1	4192	994	2802	enriched	depleted
GO:0005976	polysaccharide metabolic process	0.167587657	0.642111223	0.174466512	0.498937333	0.999995541	0.988240679	1260	2326	1493	enriched	depleted
GO:0005977	glycogen metabolic process	0.037029107	0.778733393	0.022512414	0.216969102	0.999995541	0.249833687	563	2491	805	enriched	enriched
GO:0005978	glycogen biosynthetic process	0.760515555	0.999990677	0.306226878	0.953466859	0.999995541	1	3320	3301	1859	depleted	depleted
GO:0005979	regulation of glycogen biosynthetic process	0.910107585	0.999992117	0.216266766	0.998541916	0.999995541	1	3862	3597	1639	depleted	depleted
GO:0005980	glycogen catabolic process	0.000402713	0.999992449	0.23632162	0.012150524	0.999995541	1	79	3704	1690	enriched	depleted
GO:0005996	monosaccharide metabolic process	0.064497287	0.643245094	0.173405322	0.302338116	0.999995541	0.984784529	759	2329	1488	enriched	depleted
GO:0006000	fructose metabolic process	0.342124747	0.999994782	1	0.702313397	0.999995541	1	1934	4474	2803	enriched	depleted
GO:0006004	fucose metabolic process	0.421916394	0.999993904	1	0.766288989	0.999995541	1	2185	4157	2804	depleted	depleted
GO:0006006	glucose metabolic process	0.045747294	0.868870888	0.052453777	0.245473272	0.999995541	0.439305048	630	2599	976	enriched	depleted
GO:0006007	glucose catabolic process	0.048623313	0.251744504	0.54033877	0.254793479	0.999995541	1	653	1848	2178	enriched	enriched
GO:0006022	aminoglycan metabolic process	0.887067482	0.999985917	1	0.995166225	0.999995541	1	3790	2914	2805	depleted	depleted
GO:0006023	aminoglycan biosynthetic process	0.202445565	0.99999055	1	0.554530773	0.999995541	1	1395	3284	2806	enriched	depleted
GO:0006024	glycosaminoglycan biosynthetic process	0.186050467	0.999990816	1	0.528077402	0.999995541	1	1332	3325	2807	enriched	depleted
GO:0006026	aminoglycan catabolic process	0.679617632	0.999992296	1	0.920728711	0.999995541	1	3030	3678	2808	depleted	depleted
GO:0006027	glycosaminoglycan catabolic process	0.910725602	0.999993526	1	0.998541916	0.999995541	1	3864	4054	2809	enriched	depleted
GO:0006029	proteoglycan metabolic process	0.944822098	0.999988427	1	0.999994937	0.999995541	1	3932	3042	2810	enriched	depleted
GO:0006040	amino sugar metabolic process	0.511786478	0.999990419	1	0.8246922	0.999995541	1	2498	3266	2811	depleted	depleted
GO:0006044	N-acetylglucosamine metabolic process	0.679718106	0.99999213	1	0.920728711	0.999995541	1	3032	3624	2812	depleted	depleted
GO:0006067	ethanol metabolic process	0.566125319	0.999994111	1	0.854125875	0.999995541	1	2698	4224	2813	depleted	depleted
GO:0006069	ethanol oxidation	0.763887209	0.999994781	1	0.954288376	0.999995541	1	3328	4468	2814	depleted	depleted
GO:0006071	glycerol metabolic process	0.303738432	0.999992614	1	0.667471502	0.999995541	1	1789	3748	2815	enriched	depleted
GO:0006073	cellular glucan metabolic process	0.042836975	0.785218915	0.023708643	0.238882607	0.999995541	0.256023095	604	2499	816	enriched	enriched
GO:0006081	cellular aldehyde metabolic process	0.350031765	0.999990299	1	0.711114494	0.999995541	1	1952	3251	2816	enriched	depleted
GO:0006084	acetyl-CoA metabolic process	0.91521073	0.448894056	0.3907473	0.999994937	0.999995541	1	3873	2108	2003	enriched	enriched
GO:0006085	acetyl-CoA biosynthetic process	0.912510369	0.999994118	0.156151925	0.999218188	0.999995541	0.91230325	3868	4244	1418	depleted	depleted
GO:0006086	acetyl-CoA biosynthetic process from pyruvate	0.916976266	0.999994558	0.126773984	0.999994937	0.999995541	0.787466448	3876	4419	1280	enriched	depleted
GO:0006090	pyruvate metabolic process	0.137950728	0.216626019	0.249454901	0.453442922	0.999995541	1	1121	1792	1730	enriched	enriched
GO:0006091	generation of precursor metabolites and energy	0.010137591	0.846762593	0.397567172	0.097354581	0.999995541	1	302	2569	2013	enriched	depleted
GO:0006094	gluconeogenesis	0.64330452	0.999988122	1	0.901235866	0.999995541	1	2927	3026	2817	enriched	depleted
GO:0006096	glycolysis	0.018900964	0.179473163	0.472917328	0.143691146	0.999995541	1	405	1730	2112	enriched	enriched
GO:0006098	pentose-phosphate shunt	0.729745151	0.999994552	1	0.943371742	0.999995541	1	3205	4410	2818	depleted	depleted
GO:0006099	tricarboxylic acid cycle	0.847784871	0.999991987	1	0.984940872	0.999995541	1	3672	3588	2819	depleted	depleted
GO:0006103	2-oxoglutarate metabolic process	0.289674749	0.999993141	1	0.657333933	0.999995541	1	1739	3919	2820	enriched	depleted
GO:0006105	succinate metabolic process	0.797245012	0.999995028	1	0.963926084	0.999995541	1	3438	4535	2821	enriched	depleted
GO:0006107	oxaloacetate metabolic process	0.002406309	0.999995025	1	0.036991277	0.999995541	1	166	4526	2822	enriched	depleted
GO:0006109	regulation of carbohydrate metabolic process	0.124945983	0.999985471	0.03566844	0.437365029	0.999995541	0.337775028	1051	2894	890	enriched	depleted
GO:0006110	regulation of glycolysis	0.045784665	0.999992952	0.17968767	0.245473272	0.999995541	1	631	3839	1518	enriched	depleted
GO:0006111	regulation of gluconeogenesis	0.716485058	0.999993702	1	0.938370291	0.999995541	1	3171	4092	2823	enriched	depleted
GO:0006112	energy reserve metabolic process	5.50E-05	0.991781385	0.085392161	0.004194135	0.999995541	0.60283168	26	2741	1080	enriched	depleted
GO:0006119	oxidative phosphorylation	0.076869087	0.999988146	1	0.334062953	0.999995541	1	821	3028	2824	depleted	depleted
GO:0006120	mitochondrial electron transport, NADH to ubiquinone	0.999990415	0.999990715	1	0.999994937	0.999995541	1	4077	3319	2825	depleted	depleted
GO:0006140	regulation of nucleotide metabolic process	0.528535117	0.999971165	0.001662893	0.831465945	0.999995541	0.034938198	2553	2761	413	enriched	depleted
GO:0006144	purine nucleobase metabolic process	0.259227701	0.999990557	1	0.625991379	0.999995541	1	1619	3289	2826	depleted	depleted
GO:0006164	purine nucleotide biosynthetic process	0.377640969	0.448257292	0.928881656	0.730280275	0.999995541	1	2045	2106	2415	depleted	depleted
GO:0006171	cAMP biosynthetic process	0.15331671	0.999985061	0.734349823	0.478533158	0.999995541	1	1190	2879	2317	depleted	depleted
GO:0006182	cGMP biosynthetic process	0.826166847	0.999992627	1	0.978380949	0.999995541	1	3565	3775	2827	depleted	depleted
GO:0006184	GTP catabolic process	0.272917322	0.999970293	6.15E-06	0.643926366	0.999995541	0.000333527	1674	2760	88	enriched	depleted
GO:0006195	purine nucleotide catabolic process	0.299508902	0.104839631	1.08E-05	0.666002663	0.839537006	0.000542554	1772	489	102	enriched	depleted
GO:0006200	ATP catabolic process	0.53458813	0.901843194	1	0.835784922	0.999995541	1	2568	2633	2828	depleted	enriched
GO:0006206	pyrimidine nucleobase metabolic process	0.387887684	0.999991244	1	0.739057038	0.999995541	1	2083	3403	2829	depleted	depleted
GO:0006213	pyrimidine nucleoside metabolic process	0.775920446	0.99999084	1	0.959048108	0.999995541	1	3378	3338	2830	depleted	depleted
GO:0006220	pyrimidine nucleotide metabolic process	0.283278794	0.295863228	1	0.652710988	0.999995541	1	1716	1904	2831	depleted	enriched
GO:0006221	pyrimidine nucleotide biosynthetic process	0.13403549	0.999991533	1	0.450704487	0.999995541	1	1090	3472	2832	depleted	depleted
GO:0006241	CTP biosynthetic process	0.999993799	0.999993914	1	0.999994937	0.999995541	1	4107	4178	2833	depleted	depleted
GO:0006260	DNA replication	0.338710327	0.860437044	0.055423394	0.700900502	0.999995541	0.453293747	1918	2587	988	depleted	enriched
GO:0006261	DNA-dependent DNA replication	0.023071958	0.99998491	1	0.164225224	0.999995541	1	432	2869	2834	depleted	depleted
GO:0006266	DNA ligation	0.518859151	0.999995015	1	0.828073704	0.999995541	1	2520	4503	2835	depleted	depleted
GO:0006270	DNA-dependent DNA replication initiation	0.177779622	0.999991679	1	0.517800884	0.999995541	1	1292	3518	2836	depleted	depleted
GO:0006271	DNA strand elongation involved in DNA replication	0.126893895	0.999990831	1	0.438864001	0.999995541	1	1061	3336	2837	depleted	depleted
GO:0006275	regulation of DNA replication	0.895118073	0.315091311	0.010543877	0.9959338	0.999995541	0.14944842	3815	1940	671	enriched	enriched
GO:0006278	RNA-dependent DNA replication	0.316405859	0.999993517	1	0.67873564	0.999995541	1	1835	4049	2838	depleted	depleted
GO:0006281	DNA repair	0.047402876	0.328497234	0.902818224	0.250954116	0.999995541	1	638	1960	2408	depleted	depleted
GO:0006282	regulation of DNA repair	0.721646008	0.406150516	1	0.94027667	0.999995541	1	3181	2063	2839	enriched	enriched
GO:0006283	transcription-coupled nucleotide-excision repair	0.929850675	0.999989454	1	0.999994937	0.999995541	1	3903	3147	2840	enriched	depleted
GO:0006284	base-excision repair	0.646990479	0.3777565	1	0.902084936	0.999995541	1	2939	2031	2841	depleted	enriched
GO:0006289	nucleotide-excision repair	0.532256387	0.729938642	1	0.833751482	0.999995541	1	2562	2433	2842	depleted	enriched
GO:0006297	nucleotide-excision repair, DNA gap filling	0.999993004	0.999993139	1	0.999994937	0.999995541	1	4089	3912	2843	depleted	depleted
GO:0006298	mismatch repair	0.447236308	0.999992629	1	0.787522656	0.999995541	1	2261	3777	2844	enriched	depleted
GO:0006301	postreplication repair	0.547374236	0.999994544	1	0.843381873	0.999995541	1	2608	4381	2845	depleted	depleted
GO:0006302	double-strand break repair	0.25875971	0.99998419	1	0.625736804	0.999995541	1	1616	2841	2846	depleted	depleted
GO:0006303	double-strand break repair via nonhomologous end joining	0.343332348	0.999994541	1	0.703544188	0.999995541	1	1940	4364	2847	enriched	depleted
GO:0006304	DNA modification	0.470490677	0.827116122	1	0.803970333	0.999995541	1	2325	2546	2848	enriched	enriched
GO:0006305	DNA alkylation	0.849556052	0.999990661	1	0.986033044	0.999995541	1	3675	3294	2849	depleted	depleted
GO:0006308	DNA catabolic process	0.335462614	0.608396068	1	0.697313805	0.999995541	1	1907	2282	2850	depleted	enriched
GO:0006309	apoptotic DNA fragmentation	0.420054816	0.999992291	1	0.764647286	0.999995541	1	2181	3673	2851	depleted	depleted
GO:0006310	DNA recombination	0.032849685	0.999977696	0.325983092	0.20085844	0.999995541	1	537	2771	1899	depleted	depleted
GO:0006312	mitotic recombination	0.137817737	0.999990549	1	0.453442922	0.999995541	1	1118	3283	2852	depleted	depleted
GO:0006323	DNA packaging	0.120320379	0.999981365	0.038073749	0.42845403	0.999995541	0.355689583	1033	2796	905	depleted	depleted
GO:0006325	chromatin organization	0.083894049	0.412152732	0.072784513	0.353278896	0.999995541	0.540984205	853	2070	1056	depleted	depleted
GO:0006333	chromatin assembly or disassembly	0.3304524	0.999982245	0.107777972	0.692838329	0.999995541	0.704510065	1884	2806	1179	depleted	depleted
GO:0006334	nucleosome assembly	0.308156199	0.999984566	0.051753321	0.673148394	0.999995541	0.435081083	1802	2851	974	depleted	depleted
GO:0006336	DNA replication-independent nucleosome assembly	0.999992472	0.99999264	1	0.999994937	0.999995541	1	4085	3778	2853	depleted	depleted
GO:0006337	nucleosome disassembly	0.962209913	0.999993689	1	0.999994937	0.999995541	1	3979	4060	2854	depleted	depleted
GO:0006338	chromatin remodeling	0.962203297	0.999984889	1	0.999994937	0.999995541	1	3978	2865	2855	depleted	depleted
GO:0006342	chromatin silencing	0.951146176	0.999991513	0.291689615	0.999994937	0.999995541	1	3948	3453	1821	enriched	depleted
GO:0006349	regulation of gene expression by genetic imprinting	0.466688476	0.99999431	1	0.800608941	0.999995541	1	2315	4262	2856	depleted	depleted
GO:0006352	DNA-dependent transcription, initiation	0.137692093	0.552927235	1	0.453442922	0.999995541	1	1114	2222	2857	enriched	enriched
GO:0006353	DNA-dependent transcription, termination	0.137709792	0.999985948	1	0.453442922	0.999995541	1	1116	2917	2858	depleted	depleted
GO:0006354	DNA-dependent transcription, elongation	0.4424343	0.971712531	0.627559931	0.784463469	0.999995541	1	2244	2730	2240	enriched	enriched
GO:0006359	regulation of transcription from RNA polymerase III promoter	0.436146182	0.999993516	0.156316896	0.779548636	0.999995541	0.912567259	2218	4048	1420	enriched	depleted
GO:0006360	transcription from RNA polymerase I promoter	0.411915956	0.999991246	1	0.757484557	0.999995541	1	2152	3404	2859	depleted	depleted
GO:0006361	transcription initiation from RNA polymerase I promoter	0.764771064	0.99999246	1	0.954288376	0.999995541	1	3331	3723	2860	depleted	depleted
GO:0006362	transcription elongation from RNA polymerase I promoter	0.979751691	0.999993323	1	0.999994937	0.999995541	1	4026	3978	2861	depleted	depleted
GO:0006363	termination of RNA polymerase I transcription	0.904060918	0.999992964	1	0.997807233	0.999995541	1	3840	3863	2862	depleted	depleted
GO:0006364	rRNA processing	0.048733495	0.999984058	1	0.254793479	0.999995541	1	655	2837	2863	depleted	depleted
GO:0006367	transcription initiation from RNA polymerase II promoter	0.111645382	0.42017356	1	0.41259806	0.999995541	1	994	2078	2864	enriched	enriched
GO:0006368	transcription elongation from RNA polymerase II promoter	0.10599758	0.677159731	0.503532537	0.40277088	0.999995541	1	957	2363	2145	enriched	enriched
GO:0006369	termination of RNA polymerase II transcription	0.298008426	0.99998958	1	0.664560433	0.999995541	1	1768	3159	2865	depleted	depleted
GO:0006370	7-methylguanosine mRNA capping	0.686673985	0.999991548	1	0.923643524	0.999995541	1	3050	3477	2866	depleted	depleted
GO:0006376	mRNA splice site selection	0.713527182	0.999993506	1	0.936012458	0.999995541	1	3163	4026	2867	enriched	depleted
GO:0006378	mRNA polyadenylation	0.650420433	0.999992968	1	0.903136364	0.999995541	1	2952	3867	2868	depleted	depleted
GO:0006379	mRNA cleavage	0.999994453	0.999994553	1	0.999994937	0.999995541	1	4125	4413	2869	depleted	depleted
GO:0006383	transcription from RNA polymerase III promoter	0.39168756	0.999988662	0.399776821	0.742479903	0.999995541	1	2091	3070	2017	depleted	depleted
GO:0006385	transcription elongation from RNA polymerase III promoter	0.999993222	0.999993348	1	0.999994937	0.999995541	1	4096	3992	2870	depleted	depleted
GO:0006397	mRNA processing	0.017712709	0.335410832	0.778858419	0.138414577	0.999995541	1	391	1972	2355	depleted	depleted
GO:0006399	tRNA metabolic process	0.356699762	0.999982713	1	0.714049713	0.999995541	1	1977	2813	2871	depleted	depleted
GO:0006400	tRNA modification	0.653111831	0.999993333	1	0.904940422	0.999995541	1	2962	3987	2872	depleted	depleted
GO:0006401	RNA catabolic process	0.074457182	0.999977545	0.723357124	0.326497165	0.999995541	1	813	2770	2301	depleted	depleted
GO:0006402	mRNA catabolic process	0.201258378	0.999979085	0.634528974	0.553528995	0.999995541	1	1390	2778	2246	depleted	depleted
GO:0006403	RNA localization	0.757994924	0.77961383	0.755922346	0.953211036	0.999995541	1	3309	2492	2340	depleted	depleted
GO:0006405	RNA export from nucleus	0.856077336	0.641900175	0.520286712	0.987199278	0.999995541	1	3698	2323	2157	enriched	enriched
GO:0006406	mRNA export from nucleus	0.846904659	0.559728068	0.473942378	0.984940872	0.999995541	1	3668	2237	2116	enriched	enriched
GO:0006413	translational initiation	0.547001912	0.82125869	1	0.843381873	0.999995541	1	2605	2539	2873	depleted	depleted
GO:0006414	translational elongation	0.875016824	0.760904879	1	0.990655132	0.999995541	1	3759	2473	2874	enriched	enriched
GO:0006415	translational termination	0.484613192	0.999985024	1	0.813002922	0.999995541	1	2375	2878	2875	depleted	depleted
GO:0006417	regulation of translation	0.919295867	0.92396063	0.000458706	0.999994937	0.999995541	0.012707826	3881	2657	291	enriched	enriched
GO:0006418	tRNA aminoacylation for protein translation	0.201807523	0.999989109	1	0.554118013	0.999995541	1	1392	3113	2876	depleted	depleted
GO:0006446	regulation of translational initiation	0.609545545	0.491513249	1	0.88072766	0.999995541	1	2836	2162	2877	enriched	enriched
GO:0006457	protein folding	0.524207929	0.148267089	0.636674101	0.828849614	0.973388371	1	2541	594	2249	enriched	enriched
GO:0006458	'de novo' protein folding	0.405559632	0.999988999	1	0.753296024	0.999995541	1	2129	3103	2878	enriched	depleted
GO:0006469	negative regulation of protein kinase activity	0.001329227	0.276708517	0.000384	0.025112446	0.999995541	0.010998139	128	1880	276	enriched	enriched
GO:0006470	protein dephosphorylation	0.392083748	0.999981567	0.448972406	0.742479903	0.999995541	1	2093	2802	2084	enriched	depleted
GO:0006471	protein ADP-ribosylation	0.026831828	0.097220847	0.198634344	0.180500966	0.80217119	1	474	475	1582	enriched	enriched
GO:0006473	protein acetylation	0.873849912	0.236078538	0.70247303	0.990590445	0.999995541	1	3755	1823	2284	enriched	enriched
GO:0006475	internal protein amino acid acetylation	0.561754436	0.183142292	1	0.851037717	0.999995541	1	2684	1735	2879	enriched	enriched
GO:0006476	protein deacetylation	0.925997686	0.999990147	1	0.999994937	0.999995541	1	3894	3224	2880	depleted	depleted
GO:0006479	protein methylation	0.33247529	0.955585051	0.560698442	0.693958491	0.999995541	1	1892	2702	2192	depleted	enriched
GO:0006482	protein demethylation	0.342041194	0.999992948	1	0.702313397	0.999995541	1	1933	3832	2881	depleted	depleted
GO:0006486	protein glycosylation	0.598482191	0.696933763	1	0.87195081	0.999995541	1	2784	2385	2882	depleted	depleted
GO:0006487	protein N-linked glycosylation	0.258749768	0.999984992	1	0.625736804	0.999995541	1	1615	2876	2883	depleted	depleted
GO:0006488	dolichol-linked oligosaccharide biosynthetic process	0.370448313	0.999991256	1	0.727682784	0.999995541	1	2014	3406	2884	depleted	depleted
GO:0006493	protein O-linked glycosylation	0.837424075	0.999987012	1	0.983073617	0.999995541	1	3639	2962	2885	depleted	depleted
GO:0006497	protein lipidation	0.159855039	0.423391382	1	0.486260359	0.999995541	1	1226	2084	2886	depleted	enriched
GO:0006501	C-terminal protein lipidation	0.401675676	0.13797564	1	0.750450442	0.940700695	1	2118	575	2887	depleted	enriched
GO:0006505	GPI anchor metabolic process	0.479161999	0.242319027	1	0.809374182	0.999995541	1	2351	1834	2888	depleted	enriched
GO:0006506	GPI anchor biosynthetic process	0.536870471	0.213822963	1	0.837980961	0.999995541	1	2571	1789	2889	depleted	enriched
GO:0006509	membrane protein ectodomain proteolysis	0.134538771	0.999990947	1	0.451777616	0.999995541	1	1094	3347	2890	enriched	depleted
GO:0006511	ubiquitin-dependent protein catabolic process	0.749855371	0.312536593	1	0.951540197	0.999995541	1	3277	1936	2891	depleted	depleted
GO:0006513	protein monoubiquitination	0.941998822	0.999990829	1	0.999994937	0.999995541	1	3930	3335	2892	depleted	depleted
GO:0006516	glycoprotein catabolic process	0.000884616	0.999993318	1	0.020152228	0.999995541	1	110	3968	2893	enriched	depleted
GO:0006518	peptide metabolic process	0.088531256	0.846571254	1	0.364233087	0.999995541	1	874	2568	2894	enriched	enriched
GO:0006520	cellular amino acid metabolic process	0.170875169	0.63605611	0.985100889	0.505375499	0.999995541	1	1270	2316	2429	enriched	enriched
GO:0006521	regulation of cellular amino acid metabolic process	0.599421401	0.999988452	1	0.872542387	0.999995541	1	2786	3046	2895	enriched	depleted
GO:0006525	arginine metabolic process	0.485264819	0.055303507	1	0.813620592	0.693882846	1	2377	326	2896	enriched	enriched
GO:0006536	glutamate metabolic process	0.555339429	0.999992293	1	0.849182038	0.999995541	1	2628	3675	2897	enriched	depleted
GO:0006541	glutamine metabolic process	0.93496969	0.99999332	1	0.999994937	0.999995541	1	3916	3970	2898	enriched	depleted
GO:0006544	glycine metabolic process	0.887737453	0.99999371	1	0.995166225	0.999995541	1	3792	4109	2899	enriched	depleted
GO:0006555	methionine metabolic process	0.65788855	0.053347585	1	0.908416464	0.680392075	1	2976	319	2900	enriched	enriched
GO:0006568	tryptophan metabolic process	0.431701717	0.999994119	1	0.776294844	0.999995541	1	2206	4246	2901	enriched	depleted
GO:0006569	tryptophan catabolic process	0.30127843	0.999994786	1	0.666002663	0.999995541	1	1781	4479	2902	enriched	depleted
GO:0006575	cellular modified amino acid metabolic process	0.000614067	0.196018904	0.714666985	0.015914583	0.999995541	1	94	1761	2290	enriched	enriched
GO:0006576	cellular biogenic amine metabolic process	0.037741376	0.461983155	0.713317993	0.218980812	0.999995541	1	569	2124	2287	enriched	enriched
GO:0006584	catecholamine metabolic process	0.310317175	0.326813301	1	0.675430006	0.999995541	1	1809	1957	2903	enriched	enriched
GO:0006586	indolalkylamine metabolic process	0.358066366	0.999992143	1	0.714213542	0.999995541	1	1983	3638	2904	enriched	depleted
GO:0006595	polyamine metabolic process	0.024312347	0.07639614	1	0.168601746	0.743193809	1	445	402	2905	enriched	enriched
GO:0006596	polyamine biosynthetic process	0.003076218	0.024026652	1	0.044577596	0.476175257	1	183	209	2906	enriched	enriched
GO:0006599	phosphagen metabolic process	0.001601083	0.9999948	0.102456102	0.028898113	0.999995541	0.680524687	138	4490	1147	enriched	depleted
GO:0006600	creatine metabolic process	0.004015779	0.999995046	0.102456102	0.052543027	0.999995541	0.680524687	209	4543	1148	enriched	depleted
GO:0006605	protein targeting	0.08855828	0.126582342	0.000547561	0.364233087	0.916242125	0.01477693	875	540	303	enriched	enriched
GO:0006606	protein import into nucleus	0.028728361	0.067602251	0.000113054	0.187708803	0.725487777	0.004024768	501	366	197	enriched	enriched
GO:0006607	NLS-bearing substrate import into nucleus	0.756030371	0.999994106	1	0.952460853	0.999995541	1	3301	4203	2907	enriched	depleted
GO:0006611	protein export from nucleus	0.41500084	0.999990293	0.252766951	0.760910072	0.999995541	1	2159	3248	1743	enriched	depleted
GO:0006612	protein targeting to membrane	0.275686736	0.999980629	1	0.647467803	0.999995541	1	1683	2791	2908	enriched	depleted
GO:0006613	cotranslational protein targeting to membrane	0.732400163	0.999983911	1	0.944291662	0.999995541	1	3212	2834	2909	enriched	depleted
GO:0006625	protein targeting to peroxisome	0.99999302	0.99999315	1	0.999994937	0.999995541	1	4091	3936	2910	depleted	depleted
GO:0006626	protein targeting to mitochondrion	0.059153292	0.999988899	1	0.285049773	0.999995541	1	724	3091	2911	depleted	depleted
GO:0006631	fatty acid metabolic process	0.000160001	0.000480805	0.066467892	0.007268338	0.034718742	0.51046939	51	60	1031	enriched	enriched
GO:0006633	fatty acid biosynthetic process	0.000193169	0.149395313	0.008482967	0.008184591	0.973388371	0.129513996	55	598	625	enriched	enriched
GO:0006635	fatty acid beta-oxidation	0.506891584	0.575540915	0.397494354	0.823794476	0.999995541	1	2479	2254	2012	depleted	enriched
GO:0006636	unsaturated fatty acid biosynthetic process	8.90E-05	0.054304797	0.001099397	0.005463294	0.68825798	0.025574824	34	322	367	enriched	enriched
GO:0006637	acyl-CoA metabolic process	0.097250819	0.999990046	1	0.385098004	0.999995541	1	910	3220	2912	enriched	depleted
GO:0006638	neutral lipid metabolic process	0.015033914	0.501824043	0.630331231	0.123040719	0.999995541	1	363	2173	2244	enriched	enriched
GO:0006639	acylglycerol metabolic process	0.011304463	0.488851058	0.626495999	0.103821687	0.999995541	1	316	2157	2239	enriched	enriched
GO:0006641	triglyceride metabolic process	0.019435056	0.890191752	0.597669113	0.146323892	0.999995541	1	410	2622	2217	enriched	depleted
GO:0006643	membrane lipid metabolic process	0.877411213	0.999983571	1	0.991977367	0.999995541	1	3765	2827	2913	depleted	depleted
GO:0006644	phospholipid metabolic process	0.616513408	0.791246676	0.895533664	0.885457801	0.999995541	1	2860	2505	2405	depleted	depleted
GO:0006650	glycerophospholipid metabolic process	0.89283133	0.830507307	0.753748154	0.99540034	0.999995541	1	3805	2550	2337	depleted	enriched
GO:0006656	phosphatidylcholine biosynthetic process	0.955007863	0.99999371	0.169622722	0.999994937	0.999995541	0.969809161	3959	4110	1471	depleted	depleted
GO:0006661	phosphatidylinositol biosynthetic process	0.264532017	0.648823129	1	0.633678257	0.999995541	1	1641	2335	2914	depleted	enriched
GO:0006662	glycerol ether metabolic process	0.672282131	0.999992795	0.699828422	0.91783515	0.999995541	1	3013	3816	2283	depleted	depleted
GO:0006664	glycolipid metabolic process	0.799295481	0.999988649	1	0.964066715	0.999995541	1	3447	3067	2915	depleted	depleted
GO:0006665	sphingolipid metabolic process	0.892776495	0.999984107	1	0.99540034	0.999995541	1	3804	2839	2916	enriched	depleted
GO:0006672	ceramide metabolic process	0.921808081	0.999987816	1	0.999994937	0.999995541	1	3889	3011	2917	depleted	depleted
GO:0006677	glycosylceramide metabolic process	0.51952153	0.999993901	1	0.828101389	0.999995541	1	2522	4147	2918	enriched	depleted
GO:0006684	sphingomyelin metabolic process	0.33357683	0.999994126	1	0.695539517	0.999995541	1	1901	4253	2919	enriched	depleted
GO:0006687	glycosphingolipid metabolic process	0.993572961	0.999989323	1	0.999994937	0.999995541	1	4064	3133	2920	enriched	depleted
GO:0006688	glycosphingolipid biosynthetic process	0.373499919	0.999993696	1	0.727739841	0.999995541	1	2030	4074	2921	enriched	depleted
GO:0006690	icosanoid metabolic process	2.42E-06	0.000175368	0.002926235	0.000406368	0.019694829	0.054904586	9	35	473	enriched	enriched
GO:0006691	leukotriene metabolic process	0.000121946	4.39E-07	0.220421306	0.006364847	0.000221626	1	41	8	1648	enriched	enriched
GO:0006692	prostanoid metabolic process	0.000353635	0.012224347	0.005226146	0.011530214	0.333939431	0.088166199	72	164	544	enriched	enriched
GO:0006693	prostaglandin metabolic process	0.004349026	0.999991675	0.002708505	0.055871183	0.999995541	0.051558208	214	3515	463	enriched	depleted
GO:0006694	steroid biosynthetic process	0.012001401	0.739000663	0.168063964	0.108051338	0.999995541	0.963065294	325	2448	1465	enriched	depleted
GO:0006695	cholesterol biosynthetic process	0.74630749	0.417645105	0.362244749	0.950038156	0.999995541	1	3261	2075	1961	depleted	enriched
GO:0006699	bile acid biosynthetic process	0.985590671	0.999991973	1	0.999994937	0.999995541	1	4040	3574	2922	enriched	depleted
GO:0006700	C21-steroid hormone biosynthetic process	0.094292936	0.999991982	1	0.377451822	0.999995541	1	900	3585	2923	enriched	depleted
GO:0006702	androgen biosynthetic process	0.056362539	0.999994124	1	0.275876206	0.999995541	1	706	4251	2924	enriched	depleted
GO:0006704	glucocorticoid biosynthetic process	0.765296775	0.999993711	1	0.954288376	0.999995541	1	3334	4113	2925	enriched	depleted
GO:0006705	mineralocorticoid biosynthetic process	0.458543703	0.999994557	1	0.795320546	0.999995541	1	2289	4417	2926	enriched	depleted
GO:0006706	steroid catabolic process	0.444551393	0.999992464	0.207668753	0.785715426	0.999995541	1	2254	3725	1617	enriched	depleted
GO:0006707	cholesterol catabolic process	0.139298366	0.999994792	1	0.454913807	0.999995541	1	1129	4486	2927	enriched	depleted
GO:0006720	isoprenoid metabolic process	0.265362642	0.999986655	1	0.633911583	0.999995541	1	1647	2950	2928	enriched	depleted
GO:0006721	terpenoid metabolic process	0.091429058	0.999988885	1	0.37075996	0.999995541	1	888	3090	2929	enriched	depleted
GO:0006725	cellular aromatic compound metabolic process	0.288064218	0.069062941	0.897244578	0.656137257	0.725487777	1	1733	371	2406	enriched	enriched
GO:0006730	one-carbon metabolic process	0.064921428	0.01440242	0.858826759	0.303091609	0.355054779	1	762	173	2389	enriched	enriched
GO:0006732	coenzyme metabolic process	0.39256383	0.172912808	0.864768955	0.743040995	0.999995541	1	2094	1720	2393	enriched	enriched
GO:0006733	oxidoreduction coenzyme metabolic process	0.657768888	0.519948434	1	0.908416464	0.999995541	1	2975	2193	2930	enriched	enriched
GO:0006739	NADP metabolic process	0.626985317	0.120050282	1	0.890921678	0.898820908	1	2882	523	2931	depleted	enriched
GO:0006740	NADPH regeneration	0.683053177	0.999994329	1	0.922138637	0.999995541	1	3040	4326	2932	depleted	depleted
GO:0006749	glutathione metabolic process	0.044017281	0.298631927	1	0.242785629	0.999995541	1	613	1912	2933	enriched	enriched
GO:0006750	glutathione biosynthetic process	0.001481667	0.070717979	1	0.027228996	0.725487777	1	134	381	2934	enriched	enriched
GO:0006754	ATP biosynthetic process	0.506967692	0.999989202	1	0.823794476	0.999995541	1	2480	3120	2935	enriched	depleted
GO:0006760	folic acid-containing compound metabolic process	0.100795509	0.187550476	1	0.3911549	0.999995541	1	928	1743	2936	enriched	enriched
GO:0006766	vitamin metabolic process	0.058081684	0.49453742	0.116221957	0.281563846	0.999995541	0.741882682	719	2169	1225	enriched	enriched
GO:0006767	water-soluble vitamin metabolic process	0.344399599	0.689258334	0.476986942	0.705373646	0.999995541	1	1941	2371	2122	enriched	enriched
GO:0006775	fat-soluble vitamin metabolic process	0.135910033	0.530426386	0.098834431	0.453442922	0.999995541	0.664062886	1104	2204	1128	enriched	enriched
GO:0006776	vitamin A metabolic process	0.285160131	0.999990699	1	0.65394351	0.999995541	1	1723	3317	2937	enriched	depleted
GO:0006778	porphyrin-containing compound metabolic process	0.820065273	0.999990701	1	0.975406882	0.999995541	1	3551	3318	2938	depleted	depleted
GO:0006779	porphyrin-containing compound biosynthetic process	0.301290841	0.999992141	1	0.666002663	0.999995541	1	1782	3636	2939	depleted	depleted
GO:0006783	heme biosynthetic process	0.480978428	0.999992797	1	0.810620034	0.999995541	1	2354	3818	2940	depleted	depleted
GO:0006790	sulfur compound metabolic process	0.031901339	0.331803907	0.772518119	0.19693085	0.999995541	1	530	1967	2350	enriched	enriched
GO:0006801	superoxide metabolic process	0.264568117	0.9999898	0.334770934	0.633678257	0.999995541	1	1642	3184	1915	enriched	depleted
GO:0006805	xenobiotic metabolic process	0.007571258	0.01538412	0.43804507	0.080554204	0.370226181	1	268	182	2071	enriched	enriched
GO:0006809	nitric oxide biosynthetic process	0.993354967	0.568403266	0.067700176	0.999994937	0.999995541	0.517535084	4063	2247	1034	depleted	enriched
GO:0006813	potassium ion transport	0.738604845	0.999983475	1	0.944993478	0.999995541	1	3233	2825	2941	depleted	depleted
GO:0006814	sodium ion transport	0.297142362	0.167490063	0.485528303	0.663950437	0.999995541	1	1764	1711	2131	enriched	enriched
GO:0006816	calcium ion transport	0.487230575	0.851541438	0.1695388	0.814684088	0.999995541	0.969693203	2411	2576	1470	depleted	enriched
GO:0006818	hydrogen transport	0.962688883	0.999987317	1	0.999994937	0.999995541	1	3981	2975	2942	enriched	depleted
GO:0006820	anion transport	0.353417345	0.721204992	0.813398412	0.713340124	0.999995541	1	1964	2417	2371	enriched	depleted
GO:0006821	chloride transport	0.541472351	0.999990553	1	0.838449171	0.999995541	1	2590	3286	2943	depleted	depleted
GO:0006825	copper ion transport	0.552377467	0.06881366	1	0.845932613	0.725487777	1	2625	370	2944	depleted	enriched
GO:0006826	iron ion transport	0.404914308	0.999989325	1	0.753296024	0.999995541	1	2126	3134	2945	enriched	depleted
GO:0006829	zinc ion transport	0.744090622	0.999992617	1	0.949008954	0.999995541	1	3256	3758	2946	enriched	depleted
GO:0006833	water transport	0.907725699	0.999990033	1	0.997807233	0.999995541	1	3856	3209	2947	enriched	depleted
GO:0006836	neurotransmitter transport	0.276022353	0.715919503	1	0.647467803	0.999995541	1	1685	2409	2948	depleted	depleted
GO:0006839	mitochondrial transport	0.795317106	0.88250771	1	0.963316775	0.999995541	1	3434	2615	2949	depleted	enriched
GO:0006865	amino acid transport	0.614585673	0.000634153	0.304850716	0.884131278	0.043455438	1	2851	64	1854	enriched	enriched
GO:0006869	lipid transport	0.003313493	0.020523828	0.043344867	0.046677536	0.427720804	0.386677829	190	201	931	enriched	enriched
GO:0006874	cellular calcium ion homeostasis	0.350175788	0.00443431	0.006759645	0.711114494	0.175763857	0.109182073	1953	119	578	enriched	enriched
GO:0006875	cellular metal ion homeostasis	0.035243567	0.002193487	0.029525031	0.210351705	0.108149602	0.302333938	550	91	857	enriched	enriched
GO:0006879	cellular iron ion homeostasis	0.135482439	0.714501133	1	0.453439985	0.999995541	1	1102	2406	2950	enriched	enriched
GO:0006882	cellular zinc ion homeostasis	0.371588827	0.097045747	1	0.727739841	0.80217119	1	2020	474	2951	enriched	enriched
GO:0006884	cell volume homeostasis	0.643859674	0.999994313	1	0.901235866	0.999995541	1	2929	4267	2952	enriched	depleted
GO:0006885	regulation of pH	0.52968399	0.999989804	0.350403999	0.832301737	0.999995541	1	2555	3187	1945	enriched	depleted
GO:0006887	exocytosis	0.683094559	0.28062761	0.733223156	0.922138637	0.999995541	1	3041	1881	2314	enriched	enriched
GO:0006888	ER to Golgi vesicle-mediated transport	0.893472133	0.10540999	1	0.99540034	0.842238316	1	3809	491	2953	depleted	enriched
GO:0006890	retrograde vesicle-mediated transport, Golgi to ER	0.791832892	0.99999246	1	0.963138007	0.999995541	1	3423	3722	2954	depleted	depleted
GO:0006891	intra-Golgi vesicle-mediated transport	0.301142152	0.999991549	1	0.666002663	0.999995541	1	1778	3478	2955	depleted	depleted
GO:0006892	post-Golgi vesicle-mediated transport	0.02398067	0.999986917	1	0.166874091	0.999995541	1	443	2958	2956	enriched	depleted
GO:0006893	Golgi to plasma membrane transport	0.044956455	0.999992946	1	0.244299662	0.999995541	1	623	3827	2957	enriched	depleted
GO:0006897	endocytosis	0.009917527	0.150613691	0.843971283	0.095924789	0.973746576	1	299	603	2383	enriched	enriched
GO:0006898	receptor-mediated endocytosis	0.430054509	0.161627955	1	0.774826373	0.999995541	1	2203	1699	2958	enriched	enriched
GO:0006900	membrane budding	0.987561405	0.475667732	1	0.999994937	0.999995541	1	4048	2144	2959	depleted	enriched
GO:0006901	vesicle coating	0.875807903	0.455789395	1	0.990736248	0.999995541	1	3763	2117	2960	enriched	enriched
GO:0006903	vesicle targeting	0.233719836	0.45426715	1	0.599299906	0.999995541	1	1525	2114	2961	depleted	enriched
GO:0006904	vesicle docking involved in exocytosis	0.565045225	0.999991819	1	0.853748079	0.999995541	1	2695	3545	2962	enriched	depleted
GO:0006906	vesicle fusion	0.115783351	0.999992804	1	0.420585882	0.999995541	1	1011	3823	2963	enriched	depleted
GO:0006909	phagocytosis	0.005475108	0.991813135	0.18788087	0.065685049	0.999995541	1	236	2742	1555	enriched	depleted
GO:0006911	phagocytosis, engulfment	0.003490875	0.069721976	0.113834413	0.047842743	0.725487777	0.730621295	195	376	1216	enriched	enriched
GO:0006913	nucleocytoplasmic transport	0.046131292	0.058438081	0.000293547	0.246378881	0.710585539	0.008981464	634	336	254	enriched	enriched
GO:0006914	autophagy	0.011635487	0.99998402	1	0.105712977	0.999995541	1	320	2836	2964	depleted	depleted
GO:0006916	anti-apoptosis	1.78E-07	0.013616124	2.85E-11	5.53E-05	0.342816751	3.19E-09	5	170	9	enriched	enriched
GO:0006917	induction of apoptosis	0.006131607	0.748578238	0.000743939	0.070226873	0.999995541	0.018736203	246	2459	331	enriched	depleted
GO:0006919	activation of cysteine-type endopeptidase activity involved in apoptotic process	0.118478538	0.904971548	0.197494227	0.42465313	0.999995541	1	1026	2638	1580	enriched	enriched
GO:0006921	cellular component disassembly involved in apoptotic process	0.41155904	0.999986628	1	0.757484557	0.999995541	1	2150	2947	2965	enriched	depleted
GO:0006929	substrate-dependent cell migration	0.153945592	0.999993314	0.154779636	0.478533158	0.999995541	0.905776549	1194	3953	1412	depleted	depleted
GO:0006936	muscle contraction	0.290141528	0.981560283	0.002491806	0.657333933	0.999995541	0.048304889	1741	2738	455	enriched	enriched
GO:0006937	regulation of muscle contraction	0.325900932	0.999985312	0.001092053	0.68769179	0.999995541	0.025520877	1872	2886	364	enriched	depleted
GO:0006939	smooth muscle contraction	0.125198431	0.241697412	0.005230836	0.437491146	0.999995541	0.088166199	1052	1832	545	enriched	enriched
GO:0006940	regulation of smooth muscle contraction	0.291072506	0.999989925	0.006792447	0.657843732	0.999995541	0.109410095	1746	3197	580	enriched	depleted
GO:0006941	striated muscle contraction	0.878939602	0.999986538	0.130833087	0.992138963	0.999995541	0.802860956	3769	2943	1305	depleted	depleted
GO:0006942	regulation of striated muscle contraction	0.244775813	0.999990411	0.03726655	0.612393943	0.999995541	0.349434102	1562	3258	902	enriched	depleted
GO:0006944	cellular membrane fusion	0.757472374	0.999986482	1	0.952850282	0.999995541	1	3308	2940	2966	depleted	depleted
GO:0006949	syncytium formation	0.351273281	0.999994319	1	0.711114494	0.999995541	1	1958	4284	2967	enriched	depleted
GO:0006953	acute-phase response	0.010165248	0.001446847	0.012974769	0.097388853	0.075968853	0.167024002	303	83	703	enriched	enriched
GO:0006954	inflammatory response	0.009980913	0.038928516	4.24E-07	0.096307475	0.598433426	3.06E-05	300	265	43	enriched	enriched
GO:0006956	complement activation	0.616969076	0.999990061	1	0.885797576	0.999995541	1	2861	3223	2968	depleted	depleted
GO:0006957	complement activation, alternative pathway	0.5309943	0.999994121	1	0.833296409	0.999995541	1	2557	4248	2969	depleted	depleted
GO:0006958	complement activation, classical pathway	0.759297157	0.999991837	1	0.953466859	0.999995541	1	3315	3555	2970	depleted	depleted
GO:0006959	humoral immune response	0.650461073	0.964479399	0.066364794	0.903136364	0.999995541	0.510191909	2953	2719	1029	depleted	enriched
GO:0006968	cellular defense response	0.704802413	0.999988461	0.43904872	0.93121443	0.999995541	1	3097	3048	2072	enriched	depleted
GO:0006970	response to osmotic stress	0.540569687	0.999988862	0.349293408	0.837990429	0.999995541	1	2588	3086	1943	enriched	depleted
GO:0006972	hyperosmotic response	0.383946129	0.999993705	1	0.73638283	0.999995541	1	2063	4101	2971	depleted	depleted
GO:0006977	DNA damage response, signal transduction by p53 class mediator resulting in cell cycle arrest	0.851582668	0.604744336	0.466700303	0.986033044	0.999995541	1	3681	2280	2103	enriched	enriched
GO:0006978	DNA damage response, signal transduction by p53 class mediator resulting in transcription of p21 class mediator	0.265449496	0.999994542	1	0.633911583	0.999995541	1	1648	4371	2972	enriched	depleted
GO:0006979	response to oxidative stress	0.044228091	0.757926339	0.001978168	0.24338133	0.999995541	0.039929715	614	2468	431	enriched	enriched
GO:0006984	ER-nucleus signaling pathway	0.02983744	0.000421965	0.009016003	0.190272507	0.033566756	0.134551255	512	56	634	enriched	enriched
GO:0006986	response to unfolded protein	0.00053313	0.001900455	0.161242663	0.014466069	0.097083588	0.93636505	90	85	1432	enriched	enriched
GO:0006997	nucleus organization	0.367338864	0.630239934	1	0.724817484	0.999995541	1	2007	2310	2973	enriched	enriched
GO:0007004	telomere maintenance via telomerase	0.329392766	0.99999371	1	0.691924757	0.999995541	1	1880	4111	2974	depleted	depleted
GO:0007005	mitochondrion organization	0.772822245	0.999977432	0.528216817	0.957709743	0.999995541	1	3367	2768	2170	depleted	depleted
GO:0007006	mitochondrial membrane organization	0.622330936	0.999991105	0.292937013	0.889596083	0.999995541	1	2866	3385	1823	enriched	depleted
GO:0007007	inner mitochondrial membrane organization	0.821713961	0.999994563	1	0.976325229	0.999995541	1	3554	4423	2975	depleted	depleted
GO:0007009	plasma membrane organization	0.293013107	0.999985821	0.40008392	0.660751371	0.999995541	1	1751	2909	2018	enriched	depleted
GO:0007015	actin filament organization	0.001081863	0.631546948	0.533028129	0.022546248	0.999995541	1	118	2313	2174	enriched	depleted
GO:0007016	cytoskeletal anchoring at plasma membrane	0.318874028	0.999995016	1	0.681399415	0.999995541	1	1840	4505	2976	enriched	depleted
GO:0007017	microtubule-based process	0.783600101	0.651301854	0.882049943	0.961931311	0.999995541	1	3396	2339	2400	enriched	depleted
GO:0007018	microtubule-based movement	0.560366466	0.588449138	1	0.851037717	0.999995541	1	2675	2263	2977	depleted	depleted
GO:0007019	microtubule depolymerization	0.90609921	0.394028604	0.209588589	0.997807233	0.999995541	1	3848	2054	1623	depleted	enriched
GO:0007020	microtubule nucleation	0.964710448	0.002730806	1	0.999994937	0.126904018	1	3987	99	2978	enriched	enriched
GO:0007026	negative regulation of microtubule depolymerization	0.410273948	0.323031439	0.165108938	0.757129454	0.999995541	0.951499579	2144	1954	1450	depleted	enriched
GO:0007029	endoplasmic reticulum organization	0.558199353	0.058878594	1	0.850723038	0.710585539	1	2669	338	2979	enriched	enriched
GO:0007030	Golgi organization	0.322485404	0.999990163	1	0.685493421	0.999995541	1	1860	3229	2980	depleted	depleted
GO:0007031	peroxisome organization	0.999991087	0.999991246	1	0.999994937	0.999995541	1	4079	3405	2981	depleted	depleted
GO:0007032	endosome organization	0.183929612	0.999992287	1	0.524419901	0.999995541	1	1323	3667	2982	depleted	depleted
GO:0007033	vacuole organization	0.192912009	0.999988124	1	0.540876042	0.999995541	1	1361	3027	2983	depleted	depleted
GO:0007034	vacuolar transport	0.129121168	0.351780816	0.376835607	0.443329297	0.999995541	1	1069	1995	1982	depleted	enriched
GO:0007040	lysosome organization	0.47820336	0.999991241	1	0.808814124	0.999995541	1	2348	3402	2984	depleted	depleted
GO:0007041	lysosomal transport	0.15830946	0.289965244	0.341138915	0.483967617	0.999995541	1	1219	1897	1930	depleted	enriched
GO:0007043	cell-cell junction assembly	0.490359934	0.999987582	0.436988262	0.81599244	0.999995541	1	2425	2992	2069	enriched	depleted
GO:0007044	cell-substrate junction assembly	0.031299424	0.282386885	0.410000621	0.19468242	0.999995541	1	526	1883	2034	enriched	enriched
GO:0007050	cell cycle arrest	0.256099011	0.626228922	0.010393525	0.623739939	0.999995541	0.148005744	1604	2306	666	depleted	depleted
GO:0007051	spindle organization	0.741626313	0.968837408	1	0.947659666	0.999995541	1	3246	2726	2985	depleted	enriched
GO:0007052	mitotic spindle organization	0.904125786	0.249921857	1	0.997807233	0.999995541	1	3842	1844	2986	enriched	enriched
GO:0007059	chromosome segregation	0.148198793	0.999981507	0.746967981	0.469567179	0.999995541	1	1175	2800	2332	depleted	depleted
GO:0007062	sister chromatid cohesion	0.567561712	0.999991232	0.253014698	0.854371769	0.999995541	1	2700	3397	1744	depleted	depleted
GO:0007076	mitotic chromosome condensation	0.999994215	0.999994319	1	0.999994937	0.999995541	1	4113	4280	2987	depleted	depleted
GO:0007080	mitotic metaphase plate congression	0.439641731	0.999994334	1	0.781653341	0.999995541	1	2228	4332	2988	depleted	depleted
GO:0007088	regulation of mitosis	0.456556159	0.9516857	0.05286603	0.792893708	0.999995541	0.441380656	2285	2698	978	depleted	enriched
GO:0007090	regulation of S phase of mitotic cell cycle	0.963292287	0.999992949	0.196713729	0.999994937	0.999995541	1	3985	3836	1578	enriched	depleted
GO:0007091	mitotic metaphase/anaphase transition	0.079528099	0.999989564	1	0.342032926	0.999995541	1	832	3157	2989	depleted	depleted
GO:0007093	mitotic cell cycle checkpoint	0.416091754	0.758056348	0.732667867	0.761226909	0.999995541	1	2162	2469	2313	depleted	depleted
GO:0007094	mitotic cell cycle spindle assembly checkpoint	0.168170091	0.9999911	1	0.500302926	0.999995541	1	1261	3380	2990	depleted	depleted
GO:0007096	regulation of exit from mitosis	0.999994471	0.999994558	1	0.999994937	0.999995541	1	4128	4420	2991	depleted	depleted
GO:0007098	centrosome cycle	0.280929592	0.999989922	0.293250767	0.651003075	0.999995541	1	1705	3195	1825	enriched	depleted
GO:0007099	centriole replication	0.076926196	0.999994325	1	0.334062953	0.999995541	1	822	4308	2992	enriched	depleted
GO:0007126	meiosis	0.009280391	0.999980931	0.18138127	0.09310328	0.999995541	1	288	2794	1525	depleted	depleted
GO:0007127	meiosis I	0.090268121	0.999986656	0.524063564	0.369013159	0.999995541	1	882	2951	2166	depleted	depleted
GO:0007128	meiotic prophase I	0.455685927	0.999993145	1	0.792836702	0.999995541	1	2281	3928	2993	depleted	depleted
GO:0007129	synapsis	0.647278852	0.999993149	0.161721429	0.902084936	0.999995541	0.938366111	2941	3935	1435	depleted	depleted
GO:0007131	reciprocal meiotic recombination	0.700094925	0.999990313	0.3286902	0.928465895	0.999995541	1	3085	3255	1903	depleted	depleted
GO:0007140	male meiosis	0.808775024	0.999991979	1	0.968091753	0.999995541	1	3480	3583	2994	depleted	depleted
GO:0007141	male meiosis I	0.999994441	0.99999455	1	0.999994937	0.999995541	1	4122	4402	2995	depleted	depleted
GO:0007143	female meiosis	0.502928752	0.999994328	0.00717508	0.8209714	0.999995541	0.114000725	2464	4323	594	depleted	depleted
GO:0007156	homophilic cell adhesion	0.918243225	0.714694796	1	0.999994937	0.999995541	1	3880	2407	2996	depleted	depleted
GO:0007157	heterophilic cell-cell adhesion	0.878131832	0.999991969	1	0.991977367	0.999995541	1	3768	3567	2997	enriched	depleted
GO:0007158	neuron cell-cell adhesion	0.571190606	0.99999453	1	0.855859522	0.999995541	1	2711	4346	2998	depleted	depleted
GO:0007159	leukocyte cell-cell adhesion	0.261020115	0.999990415	1	0.62902043	0.999995541	1	1627	3261	2999	enriched	depleted
GO:0007160	cell-matrix adhesion	0.013088653	0.131782226	0.003058021	0.113269997	0.92495285	0.056660302	340	554	480	enriched	enriched
GO:0007162	negative regulation of cell adhesion	0.465897914	0.368005359	0.003972002	0.800608941	0.999995541	0.069405266	2310	2015	518	enriched	enriched
GO:0007163	establishment or maintenance of cell polarity	0.312347007	0.531206113	0.216673946	0.676465172	0.999995541	1	1819	2205	1642	enriched	depleted
GO:0007164	establishment of tissue polarity	0.698550191	0.999992949	1	0.928465895	0.999995541	1	3079	3835	3000	depleted	depleted
GO:0007168	receptor guanylyl cyclase signaling pathway	0.725465322	0.99999479	1	0.941986813	0.999995541	1	3193	4482	3001	depleted	depleted
GO:0007173	epidermal growth factor receptor signaling pathway	0.130512072	0.55693287	0.000909454	0.445282959	0.999995541	0.021995789	1074	2228	348	enriched	enriched
GO:0007176	regulation of epidermal growth factor-activated receptor activity	0.853587258	0.209563806	0.019418895	0.986033044	0.999995541	0.231885348	3690	1782	768	depleted	enriched
GO:0007178	transmembrane receptor protein serine/threonine kinase signaling pathway	0.010398953	0.230170266	3.99E-05	0.098461284	0.999995541	0.001698744	308	1812	146	enriched	enriched
GO:0007179	transforming growth factor beta receptor signaling pathway	0.015299971	0.517463479	0.00126568	0.123963491	0.999995541	0.028277378	368	2188	382	enriched	enriched
GO:0007183	SMAD protein complex assembly	0.975987279	0.999995276	1	0.999994937	0.999995541	1	4018	4544	3002	depleted	depleted
GO:0007184	SMAD protein import into nucleus	0.074911003	0.10777564	0.00045102	0.327776175	0.854266117	0.012540497	815	494	290	enriched	enriched
GO:0007187	G-protein coupled receptor signaling pathway, coupled to cyclic nucleotide second messenger	0.175540995	0.69583087	0.176183983	0.513733949	0.999995541	0.995001983	1287	2382	1501	depleted	depleted
GO:0007188	adenylate cyclase-modulating G-protein coupled receptor signaling pathway	0.235743998	0.895232535	0.672710246	0.6026259	0.999995541	1	1530	2629	2265	depleted	depleted
GO:0007189	adenylate cyclase-activating G-protein coupled receptor signaling pathway	0.081234913	0.999988979	1	0.34577494	0.999995541	1	840	3098	3003	depleted	depleted
GO:0007190	activation of adenylate cyclase activity	0.494812368	0.999991665	1	0.818288025	0.999995541	1	2436	3497	3004	depleted	depleted
GO:0007193	adenylate cyclase-inhibiting G-protein coupled receptor signaling pathway	0.599685001	0.408857773	1	0.872542387	0.999995541	1	2787	2065	3005	depleted	enriched
GO:0007194	negative regulation of adenylate cyclase activity	0.111773243	0.999992779	1	0.412693352	0.999995541	1	995	3787	3006	depleted	depleted
GO:0007200	phospholipase C-activating G-protein coupled receptor signaling pathway	0.863260608	0.620921432	0.106848286	0.988791432	0.999995541	0.700235415	3720	2299	1175	depleted	enriched
GO:0007202	activation of phospholipase C activity	0.684321311	0.750679114	0.306020533	0.922852255	0.999995541	1	3045	2461	1857	enriched	enriched
GO:0007204	elevation of cytosolic calcium ion concentration	0.100066017	0.001392614	0.004133952	0.389756173	0.074639943	0.071741492	925	81	522	enriched	enriched
GO:0007205	protein kinase C-activating G-protein coupled receptor signaling pathway	0.299727889	0.426173919	0.060051889	0.666002663	0.999995541	0.480068541	1773	2086	1005	enriched	enriched
GO:0007210	serotonin receptor signaling pathway	0.221093268	0.999994548	1	0.581552334	0.999995541	1	1472	4396	3007	depleted	depleted
GO:0007212	dopamine receptor signaling pathway	0.577096637	0.999991812	1	0.860008	0.999995541	1	2725	3530	3008	depleted	depleted
GO:0007213	G-protein coupled acetylcholine receptor signaling pathway	0.186126712	0.999994548	1	0.528077402	0.999995541	1	1333	4393	3009	enriched	depleted
GO:0007214	gamma-aminobutyric acid signaling pathway	0.999993344	0.999993504	1	0.999994937	0.999995541	1	4097	4016	3010	depleted	depleted
GO:0007215	glutamate receptor signaling pathway	0.301206414	0.999989312	1	0.666002663	0.999995541	1	1779	3130	3011	depleted	depleted
GO:0007218	neuropeptide signaling pathway	0.929352018	0.273669074	1	0.999994937	0.999995541	1	3902	1874	3012	enriched	enriched
GO:0007219	Notch signaling pathway	0.025396067	0.230452576	0.008816885	0.174323087	0.999995541	0.133318821	452	1813	631	enriched	enriched
GO:0007220	Notch receptor processing	0.270096649	0.999992969	1	0.641115313	0.999995541	1	1660	3868	3013	enriched	depleted
GO:0007223	Wnt receptor signaling pathway, calcium modulating pathway	0.778084565	0.999994777	0.106561629	0.959327826	0.999995541	0.699217498	3386	4453	1172	depleted	depleted
GO:0007224	smoothened signaling pathway	0.579302932	0.999987499	0.13468547	0.861074175	0.999995541	0.818342202	2732	2986	1328	enriched	depleted
GO:0007229	integrin-mediated signaling pathway	0.015575892	0.933101102	1	0.125695273	0.999995541	1	370	2671	3014	enriched	depleted
GO:0007249	I-kappaB kinase/NF-kappaB cascade	0.005419322	0.764012916	0.00497802	0.065403939	0.999995541	0.084371624	234	2478	540	enriched	depleted
GO:0007250	activation of NF-kappaB-inducing kinase activity	0.910382414	0.999993498	1	0.998541916	0.999995541	1	3863	4002	3015	depleted	depleted
GO:0007252	I-kappaB phosphorylation	0.469088933	0.999994771	1	0.802592703	0.999995541	1	2322	4436	3016	depleted	depleted
GO:0007254	JNK cascade	0.076470025	0.488663566	0.075447035	0.332796889	0.999995541	0.55429214	820	2156	1063	enriched	depleted
GO:0007257	activation of JUN kinase activity	0.865234213	0.387557637	0.301615321	0.988791432	0.999995541	1	3731	2041	1842	enriched	enriched
GO:0007259	JAK-STAT cascade	0.234893971	0.97025966	1.16E-06	0.601658173	0.999995541	7.52E-05	1527	2729	57	enriched	enriched
GO:0007260	tyrosine phosphorylation of STAT protein	0.760670806	0.556450421	0.000109753	0.953466859	0.999995541	0.003916418	3321	2227	196	depleted	enriched
GO:0007263	nitric oxide mediated signal transduction	0.306604738	0.000535484	0.009717642	0.671571213	0.037326894	0.143050549	1798	63	647	enriched	enriched
GO:0007264	small GTPase mediated signal transduction	6.75E-05	0.543385354	0.000141742	0.004707162	0.999995541	0.004886267	30	2215	208	enriched	enriched
GO:0007265	Ras protein signal transduction	5.32E-05	0.404924477	0.023881327	0.004133431	0.999995541	0.25734072	25	2062	817	enriched	enriched
GO:0007266	Rho protein signal transduction	0.003841926	0.392172731	0.179918478	0.05092756	0.999995541	1	206	2050	1519	enriched	enriched
GO:0007269	neurotransmitter secretion	0.480237752	0.932967635	1	0.810198424	0.999995541	1	2353	2670	3017	depleted	depleted
GO:0007270	neuron-neuron synaptic transmission	0.003417532	0.999985301	0.573634823	0.047481381	0.999995541	1	192	2885	2201	depleted	depleted
GO:0007271	synaptic transmission, cholinergic	0.170278259	0.999992962	1	0.504717744	0.999995541	1	1266	3860	3018	depleted	depleted
GO:0007272	ensheathment of neurons	0.100761125	0.343416817	0.005774436	0.3911549	0.999995541	0.095532127	927	1982	559	enriched	enriched
GO:0007274	neuromuscular synaptic transmission	0.999993569	0.999993691	1	0.999994937	0.999995541	1	4100	4065	3019	depleted	depleted
GO:0007276	gamete generation	0.821612756	0.445963018	0.015695582	0.976325229	0.999995541	0.195664234	3553	2102	737	enriched	depleted
GO:0007281	germ cell development	0.961482118	0.574400728	0.02974588	0.999994937	0.999995541	0.304186559	3976	2252	859	depleted	enriched
GO:0007283	spermatogenesis	0.581970184	0.782228052	0.676930878	0.861979833	0.999995541	1	2740	2497	2271	depleted	depleted
GO:0007286	spermatid development	0.169921302	0.132190064	1	0.504029218	0.92495285	1	1265	555	3020	depleted	enriched
GO:0007289	spermatid nucleus differentiation	0.539245021	0.999995027	1	0.837980961	0.999995541	1	2582	4531	3021	depleted	depleted
GO:0007292	female gamete generation	0.272403843	0.999986094	0.001585224	0.643802422	0.999995541	0.033829221	1672	2921	406	enriched	depleted
GO:0007320	insemination	0.999994667	0.999994785	1	0.999994937	0.999995541	1	4133	4477	3022	depleted	depleted
GO:0007338	single fertilization	0.488739215	0.99998694	1	0.815445324	0.999995541	1	2420	2959	3023	depleted	depleted
GO:0007339	binding of sperm to zona pellucida	0.947780748	0.999994113	1	0.999994937	0.999995541	1	3940	4229	3024	enriched	depleted
GO:0007340	acrosome reaction	0.540338654	0.999992966	1	0.837990429	0.999995541	1	2587	3866	3025	enriched	depleted
GO:0007342	fusion of sperm to egg plasma membrane	0.999994674	0.999994791	1	0.999994937	0.999995541	1	4134	4485	3026	depleted	depleted
GO:0007346	regulation of mitotic cell cycle	0.905127724	0.490027971	0.024409663	0.997807233	0.999995541	0.261003538	3844	2159	821	enriched	depleted
GO:0007350	blastoderm segmentation	0.418481962	0.999993902	0.139256182	0.763414687	0.999995541	0.838674487	2176	4148	1350	enriched	depleted
GO:0007368	determination of left/right symmetry	0.455574728	0.830762334	0.522305218	0.792836702	0.999995541	1	2280	2551	2162	enriched	enriched
GO:0007369	gastrulation	0.082209595	0.757710105	1.74E-05	0.348765366	0.999995541	0.000823937	847	2467	116	enriched	depleted
GO:0007379	segment specification	0.560686734	0.999994553	1	0.851037717	0.999995541	1	2679	4412	3027	enriched	depleted
GO:0007389	pattern specification process	0.372529624	0.308628559	5.02E-06	0.727739841	0.999995541	0.00027793	2025	1931	82	enriched	depleted
GO:0007398	ectoderm development	0.079325945	0.999992781	0.179168181	0.34191343	0.999995541	1	831	3792	1514	enriched	depleted
GO:0007405	neuroblast proliferation	0.471439075	0.509296396	0.3183135	0.804073145	0.999995541	1	2328	2182	1885	depleted	enriched
GO:0007409	axonogenesis	0.477533874	0.283456408	0.041788175	0.808814124	0.999995541	0.376984266	2346	1885	927	enriched	depleted
GO:0007411	axon guidance	0.53951631	0.762774501	0.728406663	0.837980961	0.999995541	1	2585	2477	2308	enriched	depleted
GO:0007413	axonal fasciculation	0.3651499	0.999993893	1	0.721907602	0.999995541	1	2002	4126	3028	enriched	depleted
GO:0007416	synapse assembly	0.896527044	0.864695967	1	0.996312885	0.999995541	1	3820	2595	3029	depleted	enriched
GO:0007420	brain development	0.936540168	0.307448698	0.00164396	0.999994937	0.999995541	0.034741897	3919	1929	411	depleted	depleted
GO:0007422	peripheral nervous system development	0.937119346	0.999987318	0.4880322	0.999994937	0.999995541	1	3922	2976	2132	depleted	depleted
GO:0007423	sensory organ development	0.376344648	0.465481639	0.001008127	0.729066321	0.999995541	0.023956091	2043	2133	355	depleted	depleted
GO:0007431	salivary gland development	0.148437582	0.318423122	0.288284548	0.469715398	0.999995541	1	1176	1947	1814	enriched	enriched
GO:0007435	salivary gland morphogenesis	0.209922438	0.267647332	1	0.567323807	0.999995541	1	1416	1868	3030	enriched	enriched
GO:0007440	foregut morphogenesis	0.11807673	0.999994772	1	0.424341527	0.999995541	1	1023	4438	3031	enriched	depleted
GO:0007492	endoderm development	0.017753946	0.999988762	0.000118971	0.138414577	0.999995541	0.004215731	392	3080	199	enriched	depleted
GO:0007494	midgut development	0.257477318	0.121660341	1	0.625589422	0.902518824	1	1609	527	3032	enriched	enriched
GO:0007498	mesoderm development	0.730503562	0.999984588	0.01268626	0.943371742	0.999995541	0.164092143	3207	2852	698	depleted	depleted
GO:0007507	heart development	0.001757015	0.502011391	2.38E-05	0.030751572	0.999995541	0.001090441	145	2174	127	enriched	depleted
GO:0007512	adult heart development	0.736411755	0.999994327	0.131541878	0.944856474	0.999995541	0.80591218	3224	4315	1309	depleted	depleted
GO:0007517	muscle organ development	0.160960631	0.318395673	0.15185019	0.487828959	0.999995541	0.893681477	1231	1946	1400	enriched	depleted
GO:0007519	skeletal muscle tissue development	0.722313275	0.999981015	0.389551437	0.94027667	0.999995541	1	3186	2795	2000	enriched	depleted
GO:0007528	neuromuscular junction development	0.109802315	0.999992274	1	0.409530222	0.999995541	1	981	3645	3033	depleted	depleted
GO:0007530	sex determination	0.469895871	0.999992622	0.195453671	0.803303755	0.999995541	1	2323	3766	1574	enriched	depleted
GO:0007548	sex differentiation	0.045840297	0.667244395	0.000159556	0.245473272	0.999995541	0.005390592	632	2354	215	enriched	enriched
GO:0007565	female pregnancy	0.054064026	0.741091187	1.37E-06	0.269852911	0.999995541	8.82E-05	694	2451	59	enriched	enriched
GO:0007566	embryo implantation	0.281782498	0.036429874	1.09E-05	0.651675773	0.574993398	0.000544546	1713	250	104	enriched	enriched
GO:0007567	parturition	0.421044167	0.99999432	0.120106106	0.765757358	0.999995541	0.759359641	2182	4290	1244	enriched	depleted
GO:0007568	aging	0.051539848	0.197791071	2.92E-05	0.260795499	0.999995541	0.001304644	678	1765	133	enriched	enriched
GO:0007569	cell aging	0.372529222	0.166430887	0.120862068	0.727739841	0.999995541	0.762405741	2024	1707	1248	enriched	enriched
GO:0007584	response to nutrient	0.015740531	0.746918394	0.000583915	0.126770849	0.999995541	0.015581627	371	2458	309	enriched	enriched
GO:0007585	respiratory gaseous exchange	0.778282283	0.493391629	0.014853188	0.959327826	0.999995541	0.187194394	3387	2166	727	enriched	enriched
GO:0007586	digestion	0.095487441	0.87946329	0.635116957	0.379807995	0.999995541	1	904	2611	2247	enriched	enriched
GO:0007588	excretion	0.902490434	0.749497533	0.488826579	0.997807233	0.999995541	1	3835	2460	2133	depleted	enriched
GO:0007589	body fluid secretion	0.002765952	0.139470793	0.126155819	0.041417567	0.94610808	0.785869259	176	578	1276	enriched	enriched
GO:0007595	lactation	0.006265842	0.023454869	1	0.070960221	0.467133184	1	248	208	3034	enriched	enriched
GO:0007596	blood coagulation	0.041246556	0.011938931	0.006909465	0.233884751	0.328361211	0.110820539	594	163	585	enriched	enriched
GO:0007597	blood coagulation, intrinsic pathway	0.466319037	0.048500345	1	0.800608941	0.655809014	1	2314	305	3035	depleted	enriched
GO:0007599	hemostasis	0.048997514	0.013028302	0.007341292	0.254793479	0.34203523	0.115857336	658	168	600	enriched	enriched
GO:0007600	sensory perception	0.563322089	0.724019039	0.170483766	0.852513969	0.999995541	0.974001181	2692	2427	1473	depleted	depleted
GO:0007601	visual perception	0.972111586	0.881687184	0.883627617	0.999994937	0.999995541	1	4006	2614	2401	depleted	depleted
GO:0007602	phototransduction	0.101462871	0.242733399	1	0.392252191	0.999995541	1	931	1835	3036	enriched	enriched
GO:0007605	sensory perception of sound	0.171546273	0.719668365	0.086425909	0.506989459	0.999995541	0.60657373	1275	2415	1088	depleted	depleted
GO:0007606	sensory perception of chemical stimulus	0.834538891	0.135472885	0.256486142	0.982539527	0.93233647	1	3629	568	1753	depleted	enriched
GO:0007608	sensory perception of smell	0.970089131	0.338189182	0.395947342	0.999994937	0.999995541	1	3998	1975	2009	depleted	enriched
GO:0007610	behavior	0.453657425	0.227657903	0.058742464	0.7912584	0.999995541	0.471828633	2278	1807	1000	depleted	enriched
GO:0007611	learning or memory	0.391747872	0.558766937	0.141879572	0.742479903	0.999995541	0.849771635	2092	2234	1362	depleted	depleted
GO:0007612	learning	0.370355076	0.999986161	0.167464389	0.727682784	0.999995541	0.960965005	2013	2924	1461	depleted	depleted
GO:0007613	memory	0.778803042	0.999987301	0.425538919	0.959677141	0.999995541	1	3388	2973	2060	depleted	depleted
GO:0007616	long-term memory	0.831176282	0.999992956	1	0.980750146	0.999995541	1	3622	3850	3037	depleted	depleted
GO:0007617	mating behavior	0.957988298	0.999993897	1	0.999994937	0.999995541	1	3968	4132	3038	enriched	depleted
GO:0007618	mating	0.519652471	0.999990817	1	0.828101389	0.999995541	1	2523	3326	3039	depleted	depleted
GO:0007620	copulation	0.287050143	0.999992787	1	0.655674423	0.999995541	1	1728	3805	3040	depleted	depleted
GO:0007622	rhythmic behavior	0.701605177	0.999992613	1	0.928885419	0.999995541	1	3091	3743	3041	depleted	depleted
GO:0007623	circadian rhythm	0.293031711	0.25570497	0.00012995	0.660751371	0.999995541	0.004531016	1752	1855	203	enriched	enriched
GO:0007625	grooming behavior	0.435947719	0.999994549	1	0.779548636	0.999995541	1	2217	4399	3042	depleted	depleted
GO:0007626	locomotory behavior	0.506756693	0.99998296	1	0.823794476	0.999995541	1	2478	2819	3043	depleted	depleted
GO:0007628	adult walking behavior	0.331842619	0.999992282	1	0.693712362	0.999995541	1	1889	3656	3044	depleted	depleted
GO:0007631	feeding behavior	0.650579374	0.218861376	1	0.903136364	0.999995541	1	2954	1794	3045	depleted	enriched
GO:0007632	visual behavior	0.537242588	0.999990942	1	0.837980961	0.999995541	1	2573	3343	3046	depleted	depleted
GO:0008009	chemokine activity	0.721813107	0.240982961	0.005813711	0.999994978	0.999995285	0.095918879	4327	1054	561	enriched	enriched
GO:0008013	beta-catenin binding	0.012212731	0.932495893	0.458427288	0.185976326	0.999995285	1	494	1222	2096	enriched	enriched
GO:0008015	blood circulation	0.065851332	0.330072112	0.002285027	0.305518892	0.999995541	0.045099684	768	1962	446	enriched	enriched
GO:0008016	regulation of heart contraction	0.277910482	0.927327005	0.011872804	0.649432457	0.999995541	0.157333201	1693	2663	689	enriched	depleted
GO:0008017	microtubule binding	0.662560492	0.190297458	1	0.978818238	0.999995285	1	3601	1039	3047	depleted	enriched
GO:0008021	synaptic vesicle	0.76178873	0.897447263	1	0.99999495	0.99999504	1	4196	725	3048	depleted	depleted
GO:0008022	protein C-terminus binding	0.824831064	0.432389779	0.816674201	0.999994978	0.999995285	1	4393	1110	2372	depleted	depleted
GO:0008023	transcription elongation factor complex	0.749562904	0.197778072	0.203617957	0.99999495	0.99999504	1	4189	627	1603	enriched	enriched
GO:0008026	ATP-dependent helicase activity	0.005616749	0.999983632	1	0.143392302	0.999995285	1	404	1253	3049	depleted	depleted
GO:0008028	monocarboxylic acid transmembrane transporter activity	0.79503311	0.99999332	1	0.999994978	0.999995285	1	4375	1479	3050	depleted	depleted
GO:0008033	tRNA processing	0.860983216	0.999986483	1	0.988791432	0.999995541	1	3712	2941	3051	depleted	depleted
GO:0008037	cell recognition	0.070954141	0.864055957	0.511249757	0.31697547	0.999995541	1	800	2592	2152	enriched	enriched
GO:0008038	neuron recognition	0.527004671	0.384765401	1	0.830027225	0.999995541	1	2550	2036	3052	enriched	enriched
GO:0008045	motor axon guidance	0.772951187	0.99999294	1	0.957709743	0.999995541	1	3368	3825	3053	enriched	depleted
GO:0008047	enzyme activator activity	0.001537324	0.561437636	0.238836485	0.083399827	0.999995285	1	272	1141	1698	enriched	depleted
GO:0008063	Toll signaling pathway	0.11306997	0.85737151	0.051740821	0.415206073	0.999995541	0.435081083	1000	2582	973	enriched	enriched
GO:0008064	regulation of actin polymerization or depolymerization	0.055024666	0.947101768	0.528022961	0.272628339	0.999995541	1	698	2691	2169	enriched	depleted
GO:0008066	glutamate receptor activity	0.035125696	0.99999196	1	0.348054148	0.999995285	1	844	1390	3054	depleted	depleted
GO:0008076	voltage-gated potassium channel complex	0.96005472	0.999986919	1	0.99999495	0.99999504	1	4267	788	3055	depleted	depleted
GO:0008080	N-acetyltransferase activity	0.65206638	5.88E-05	1	0.978818238	0.017013267	1	3591	33	3056	enriched	enriched
GO:0008081	phosphoric diester hydrolase activity	0.601604069	0.484911922	0.322043618	0.972873281	0.999995285	1	3536	1120	1893	enriched	enriched
GO:0008083	growth factor activity	0.87422362	0.282817652	4.82E-06	0.999994978	0.999995285	0.000269805	4421	1066	81	depleted	enriched
GO:0008088	axon cargo transport	0.893406745	0.999993131	1	0.99540034	0.999995541	1	3808	3893	3057	enriched	depleted
GO:0008093	cytoskeletal adaptor activity	0.236752433	0.999992265	1	0.78176706	0.999995285	1	2230	1400	3058	enriched	depleted
GO:0008094	DNA-dependent ATPase activity	0.017623969	0.999987009	1	0.23350775	0.999995285	1	592	1268	3059	depleted	depleted
GO:0008105	asymmetric protein localization	0.886473981	0.999994107	1	0.995166225	0.999995541	1	3786	4208	3060	enriched	depleted
GO:0008134	transcription factor binding	0.000421173	0.637402927	6.37E-06	0.038212724	0.999995285	0.000341564	171	1154	91	enriched	enriched
GO:0008135	translation factor activity, nucleic acid binding	0.159504023	0.789874548	1	0.683828919	0.999995285	1	1845	1192	3061	depleted	enriched
GO:0008138	protein tyrosine/serine/threonine phosphatase activity	0.125280637	0.999989797	0.077295662	0.591172486	0.999995285	0.563518664	1505	1321	1065	enriched	depleted
GO:0008143	poly(A) RNA binding	0.999994917	0.999995028	1	0.999994978	0.999995285	1	4539	1689	3062	depleted	depleted
GO:0008144	drug binding	0.185283729	0.330659049	0.208469942	0.711620693	0.999995285	1	1962	1077	1618	enriched	enriched
GO:0008146	sulfotransferase activity	0.705219193	0.999989092	1	0.999994978	0.999995285	1	4319	1298	3063	enriched	depleted
GO:0008154	actin polymerization or depolymerization	0.011693881	0.685021119	0.612573987	0.105808897	0.999995541	1	321	2367	2228	enriched	depleted
GO:0008156	negative regulation of DNA replication	0.310797268	0.999990427	0.294741845	0.675567341	0.999995541	1	1811	3270	1832	depleted	depleted
GO:0008168	methyltransferase activity	0.464528315	0.385357236	0.864083715	0.935724077	0.999995285	1	3131	1094	2392	depleted	enriched
GO:0008170	N-methyltransferase activity	0.307748914	0.188641613	0.500658508	0.814408712	0.999995285	1	2406	1038	2143	depleted	enriched
GO:0008171	O-methyltransferase activity	0.278058407	0.999994158	1	0.812876592	0.999995285	1	2372	1561	3064	enriched	depleted
GO:0008173	RNA methyltransferase activity	0.311865167	0.999991995	1	0.822475711	0.999995285	1	2472	1394	3065	depleted	depleted
GO:0008175	tRNA methyltransferase activity	0.999994937	0.99999503	1	0.999994978	0.999995285	1	4543	1691	3066	depleted	depleted
GO:0008180	signalosome	0.539224072	0.999990816	1	0.956249883	0.99999504	1	3353	842	3067	depleted	depleted
GO:0008186	RNA-dependent ATPase activity	0.79797897	0.999992787	1	0.999994978	0.999995285	1	4376	1438	3068	depleted	depleted
GO:0008188	neuropeptide receptor activity	0.457249027	0.999990172	1	0.935724077	0.999995285	1	3125	1335	3069	depleted	depleted
GO:0008191	metalloendopeptidase inhibitor activity	0.961302141	0.999994776	1	0.999994978	0.999995285	1	4469	1650	3070	depleted	depleted
GO:0008194	UDP-glycosyltransferase activity	0.660098432	0.707519669	0.748510171	0.978818238	0.999995285	1	3597	1171	2334	depleted	depleted
GO:0008195	phosphatidate phosphatase activity	0.571004432	0.999994544	1	0.970981509	0.999995285	1	3506	1615	3071	enriched	depleted
GO:0008198	ferrous iron binding	0.664073596	0.99999411	1	0.978818238	0.999995285	1	3606	1550	3072	enriched	depleted
GO:0008199	ferric iron binding	0.655337359	0.999994781	1	0.978818238	0.999995285	1	3593	1655	3073	enriched	depleted
GO:0008200	ion channel inhibitor activity	0.210515367	0.129691546	1	0.751964356	0.999995285	1	2124	1017	3074	enriched	enriched
GO:0008201	heparin binding	0.474165421	0.72352304	0.367238413	0.935724077	0.999995285	1	3136	1177	1969	enriched	depleted
GO:0008202	steroid metabolic process	0.002098228	0.630391858	0.061094547	0.03379736	0.999995541	0.484337987	157	2312	1009	enriched	depleted
GO:0008203	cholesterol metabolic process	0.773798329	0.882621099	0.304635125	0.957709743	0.999995541	1	3371	2616	1851	enriched	depleted
GO:0008206	bile acid metabolic process	0.974880483	0.999989553	1	0.999994937	0.999995541	1	4014	3156	3075	depleted	depleted
GO:0008207	C21-steroid hormone metabolic process	0.00835089	0.999989927	1	0.086570892	0.999995541	1	274	3199	3076	enriched	depleted
GO:0008209	androgen metabolic process	0.014458559	0.26848584	0.242708006	0.120776765	0.999995541	1	356	1869	1710	enriched	enriched
GO:0008210	estrogen metabolic process	0.477808719	0.133701417	0.175929297	0.808814124	0.926171928	0.994300705	2347	561	1499	depleted	enriched
GO:0008211	glucocorticoid metabolic process	0.588385757	0.999992626	1	0.864719598	0.999995541	1	2757	3772	3077	enriched	depleted
GO:0008217	regulation of blood pressure	0.246310304	0.129668789	0.005313489	0.614624621	0.922511479	0.089164786	1563	548	548	enriched	enriched
GO:0008227	G-protein coupled amine receptor activity	0.135487803	0.999989918	1	0.625550069	0.999995285	1	1608	1328	3078	depleted	depleted
GO:0008234	cysteine-type peptidase activity	0.862450623	0.999981633	0.774973281	0.999994978	0.999995285	1	4414	1247	2352	depleted	depleted
GO:0008235	metalloexopeptidase activity	0.573983047	0.99999042	1	0.970981509	0.999995285	1	3508	1341	3079	depleted	depleted
GO:0008236	serine-type peptidase activity	0.295324703	0.697926141	0.821593792	0.814195892	0.999995285	1	2390	1170	2375	depleted	enriched
GO:0008237	metallopeptidase activity	0.671258122	0.961960747	1	0.980037686	0.999995285	1	3615	1231	3080	depleted	depleted
GO:0008238	exopeptidase activity	0.27307672	0.369370316	1	0.812405375	0.999995285	1	2368	1089	3081	depleted	enriched
GO:0008239	dipeptidyl-peptidase activity	0.738174652	0.049150156	1	0.999994978	0.723090431	1	4338	341	3082	depleted	enriched
GO:0008242	omega peptidase activity	0.999994438	0.999994549	1	0.999994978	0.999995285	1	4527	1624	3083	depleted	depleted
GO:0008250	oligosaccharyltransferase complex	0.66788836	0.999995034	1	0.99999495	0.99999504	1	4163	1004	3084	depleted	depleted
GO:0008252	nucleotidase activity	0.999994671	0.999994783	1	0.999994978	0.999995285	1	4531	1657	3085	depleted	depleted
GO:0008271	secondary active sulfate transmembrane transporter activity	0.755868463	0.999995022	0.109568965	0.999994978	0.999995285	0.712245014	4355	1678	1192	depleted	depleted
GO:0008276	protein methyltransferase activity	0.162982781	0.815832129	0.508153237	0.684597449	0.999995285	1	1852	1196	2149	depleted	enriched
GO:0008277	regulation of G-protein coupled receptor protein signaling pathway	0.062348691	0.487115481	0.179559395	0.295281509	0.999995541	1	745	2154	1517	enriched	enriched
GO:0008278	cohesin complex	0.999994683	0.999994788	1	0.99999495	0.99999504	1	4313	991	3086	depleted	depleted
GO:0008285	negative regulation of cell proliferation	0.024873808	0.566863192	1.07E-09	0.171474257	0.999995541	1.05E-07	449	2244	13	enriched	enriched
GO:0008286	insulin receptor signaling pathway	0.388405634	0.463402264	0.005908978	0.739323908	0.999995541	0.097230125	2084	2130	563	enriched	enriched
GO:0008287	protein serine/threonine phosphatase complex	0.309477187	0.999989102	0.402985114	0.850618754	0.99999504	1	2639	815	2024	depleted	depleted
GO:0008299	isoprenoid biosynthetic process	0.500374476	0.999992448	1	0.820344344	0.999995541	1	2454	3700	3087	depleted	depleted
GO:0008301	DNA binding, bending	0.203392788	0.999988245	0.003001817	0.739003087	0.999995285	0.055915261	2074	1285	479	enriched	depleted
GO:0008305	integrin complex	0.322735955	0.999991511	1	0.850618754	0.99999504	1	2649	855	3088	enriched	depleted
GO:0008306	associative learning	0.618732021	0.999989547	1	0.887383313	0.999995541	1	2863	3150	3089	depleted	depleted
GO:0008307	structural constituent of muscle	0.33402336	0.999989412	1	0.84432475	0.999995285	1	2617	1307	3090	enriched	depleted
GO:0008308	voltage-gated anion channel activity	0.279075143	0.999992621	1	0.812876592	0.999995285	1	2374	1426	3091	enriched	depleted
GO:0008320	protein transmembrane transporter activity	0.291564078	0.031797966	0.147711051	0.814195892	0.602428629	0.87677183	2388	268	1381	enriched	enriched
GO:0008328	ionotropic glutamate receptor complex	0.079775984	0.999991669	1	0.45321885	0.99999504	1	1100	859	3092	depleted	depleted
GO:0008329	pattern recognition receptor activity	0.754043801	0.999993903	1	0.999994978	0.999995285	1	4349	1523	3093	depleted	depleted
GO:0008333	endosome to lysosome transport	0.129281534	0.999991995	0.244051817	0.443329297	0.999995541	1	1071	3589	1717	depleted	depleted
GO:0008334	histone mRNA metabolic process	0.999991992	0.999992141	1	0.999994937	0.999995541	1	4081	3635	3094	depleted	depleted
GO:0008344	adult locomotory behavior	0.825067735	0.999988537	1	0.977938684	0.999995541	1	3563	3053	3095	enriched	depleted
GO:0008353	RNA polymerase II carboxy-terminal domain kinase activity	0.999993995	0.999994107	1	0.999994978	0.999995285	1	4513	1544	3096	depleted	depleted
GO:0008360	regulation of cell shape	0.883753504	0.675374094	0.036373302	0.994714759	0.999995541	0.343595782	3779	2361	894	enriched	depleted
GO:0008361	regulation of cell size	0.748963999	0.816009814	0.154390004	0.951024324	0.999995541	0.905481326	3274	2531	1409	enriched	enriched
GO:0008373	sialyltransferase activity	0.853438186	0.99999295	1	0.999994978	0.999995285	1	4407	1443	3097	enriched	depleted
GO:0008374	O-acyltransferase activity	0.610158935	0.999990307	1	0.972873281	0.999995285	1	3542	1339	3098	depleted	depleted
GO:0008375	acetylglucosaminyltransferase activity	0.386515307	0.99999041	1	0.876070133	0.999995285	1	2816	1340	3099	depleted	depleted
GO:0008376	acetylgalactosaminyltransferase activity	0.99945	0.3691927	0.306558878	0.999994978	0.999995285	1	4494	1088	1860	enriched	enriched
GO:0008378	galactosyltransferase activity	0.887973172	0.999991086	1	0.999994978	0.999995285	1	4430	1357	3100	depleted	depleted
GO:0008380	RNA splicing	0.039334654	0.52059842	0.964126314	0.225574477	0.999995541	1	580	2196	2425	depleted	depleted
GO:0008395	steroid hydroxylase activity	0.380984108	0.999993339	1	0.876070133	0.999995285	1	2808	1486	3101	depleted	depleted
GO:0008406	gonad development	0.056950928	0.387753151	0.000129691	0.278082853	0.999995541	0.004531016	708	2042	202	enriched	enriched
GO:0008408	3'-5' exonuclease activity	0.999991069	0.999991233	1	0.999994978	0.999995285	1	4498	1365	3102	depleted	depleted
GO:0008417	fucosyltransferase activity	0.475903701	0.99999411	1	0.935724077	0.999995285	1	3139	1553	3103	depleted	depleted
GO:0008483	transaminase activity	0.301546605	0.999992951	1	0.814195892	0.999995285	1	2398	1444	3104	enriched	depleted
GO:0008484	sulfuric ester hydrolase activity	0.545392354	0.999993706	1	0.965851937	0.999995285	1	3459	1511	3105	enriched	depleted
GO:0008509	anion transmembrane transporter activity	0.553610838	0.351607486	0.817102833	0.969984087	0.999995285	1	3486	1081	2373	depleted	enriched
GO:0008514	organic anion transmembrane transporter activity	0.165986938	0.999994316	1	0.684597449	0.999995285	1	1855	1571	3106	enriched	depleted
GO:0008527	taste receptor activity	0.999994232	0.999994337	1	0.999994978	0.999995285	1	4522	1597	3107	depleted	depleted
GO:0008528	G-protein coupled peptide receptor activity	0.474416627	0.323725813	0.331595546	0.935724077	0.999995285	1	3137	1074	1911	depleted	enriched
GO:0008536	Ran GTPase binding	0.999994676	0.999994783	1	0.999994978	0.999995285	1	4532	1658	3108	depleted	depleted
GO:0008542	visual learning	0.863435401	0.999991656	1	0.988791432	0.999995541	1	3722	3484	3109	depleted	depleted
GO:0008543	fibroblast growth factor receptor signaling pathway	0.044934119	0.76663575	8.42E-05	0.244299662	0.999995541	0.003130526	622	2481	182	enriched	enriched
GO:0008544	epidermis development	0.008088211	0.820636001	9.76E-05	0.084063335	0.999995541	0.003584147	273	2537	186	enriched	enriched
GO:0008556	potassium-transporting ATPase activity	0.165949092	0.999994772	1	0.684597449	0.999995285	1	1854	1644	3110	enriched	depleted
GO:0008565	protein transporter activity	0.6228075	0.988718936	0.607702569	0.978818238	0.999995285	1	3572	1235	2224	depleted	depleted
GO:0008584	male gonad development	0.631160353	0.990456697	0.607431916	0.892231227	0.999995541	1	2892	2740	2223	enriched	depleted
GO:0008585	female gonad development	0.533250743	0.969186041	0.000390952	0.834339301	0.999995541	0.011134459	2565	2727	279	enriched	enriched
GO:0008589	regulation of smoothened signaling pathway	0.460537952	0.999990419	0.330041415	0.79604743	0.999995541	1	2296	3264	1908	depleted	depleted
GO:0008593	regulation of Notch signaling pathway	0.985277487	0.017110912	0.021275582	0.999994937	0.39730051	0.24392479	4039	187	794	enriched	enriched
GO:0008601	protein phosphatase type 2A regulator activity	0.423793522	0.999993135	1	0.907646414	0.999995285	1	2972	1460	3111	depleted	depleted
GO:0008603	cAMP-dependent protein kinase regulator activity	0.057329774	0.999993314	1	0.457808953	0.999995285	1	1133	1475	3112	enriched	depleted
GO:0008608	attachment of spindle microtubules to kinetochore	0.336212305	0.99999352	1	0.698154263	0.999995541	1	1909	4051	3113	depleted	depleted
GO:0008610	lipid biosynthetic process	8.65E-05	0.949035255	0.048649854	0.005463294	0.999995541	0.415980826	33	2694	958	enriched	depleted
GO:0008624	induction of apoptosis by extracellular signals	0.047494226	0.999982875	0.721798307	0.251005432	0.999995541	1	641	2817	2298	enriched	depleted
GO:0008625	induction of apoptosis via death domain receptors	0.086814884	0.999994113	1	0.360607418	0.999995541	1	868	4230	3114	enriched	depleted
GO:0008629	induction of apoptosis by intracellular signals	0.201429615	0.376089708	0.243018107	0.55362334	0.999995541	1	1391	2029	1713	enriched	enriched
GO:0008630	DNA damage response, signal transduction resulting in induction of apoptosis	0.868850205	0.999990409	0.054580629	0.989369661	0.999995541	0.44881006	3739	3256	984	enriched	depleted
GO:0008633	activation of pro-apoptotic gene products	0.013826732	0.999991377	0.268345977	0.11689446	0.999995541	1	350	3435	1778	enriched	depleted
GO:0008637	apoptotic mitochondrial changes	0.094698403	0.999988762	0.066457971	0.378325736	0.999995541	0.51046939	901	3081	1030	enriched	depleted
GO:0008641	small protein activating enzyme activity	0.999994934	0.999995024	1	0.999994978	0.999995285	1	4542	1684	3115	depleted	depleted
GO:0008643	carbohydrate transport	0.131468067	0.999982758	0.430221187	0.447035657	0.999995541	1	1079	2815	2063	enriched	depleted
GO:0008645	hexose transport	0.304796825	0.999984262	0.303280052	0.668634598	0.999995541	1	1796	2844	1845	enriched	depleted
GO:0008652	cellular amino acid biosynthetic process	0.284337907	0.063824879	1	0.652710988	0.725487777	1	1721	349	3116	enriched	enriched
GO:0008654	phospholipid biosynthetic process	0.572540294	0.764454728	0.725400767	0.855865075	0.999995541	1	2717	2479	2304	depleted	depleted
GO:0008656	cysteine-type endopeptidase activator activity involved in apoptotic process	0.616776481	0.999993139	1	0.975158443	0.999995285	1	3550	1462	3117	depleted	depleted
GO:0008757	S-adenosylmethionine-dependent methyltransferase activity	0.170562986	0.416670158	0.661785733	0.694623137	0.999995285	1	1893	1104	2261	depleted	enriched
GO:0009055	electron carrier activity	0.248839461	0.604785972	0.831906288	0.785427826	0.999995285	1	2253	1144	2379	enriched	enriched
GO:0009060	aerobic respiration	0.571126574	0.999989932	1	0.855859522	0.999995541	1	2710	3202	3118	depleted	depleted
GO:0009062	fatty acid catabolic process	0.586402078	0.140994644	0.47530234	0.863835935	0.95063829	1	2752	581	2120	depleted	enriched
GO:0009063	cellular amino acid catabolic process	0.924661106	0.933989057	1	0.999994937	0.999995541	1	3890	2673	3119	depleted	depleted
GO:0009064	glutamine family amino acid metabolic process	0.761683092	0.617410667	1	0.953466859	0.999995541	1	3324	2296	3120	enriched	enriched
GO:0009065	glutamine family amino acid catabolic process	0.572312512	0.999992451	1	0.855865075	0.999995541	1	2716	3706	3121	enriched	depleted
GO:0009066	aspartate family amino acid metabolic process	0.689962385	0.284827518	1	0.925013771	0.999995541	1	3061	1887	3122	enriched	enriched
GO:0009067	aspartate family amino acid biosynthetic process	0.386074163	0.069902487	1	0.738497557	0.725487777	1	2070	378	3123	enriched	enriched
GO:0009068	aspartate family amino acid catabolic process	0.851932094	0.999993904	1	0.986033044	0.999995541	1	3682	4158	3124	depleted	depleted
GO:0009069	serine family amino acid metabolic process	0.989723253	0.999991382	1	0.999994937	0.999995541	1	4054	3440	3125	depleted	depleted
GO:0009070	serine family amino acid biosynthetic process	0.971268339	0.999994316	1	0.999994937	0.999995541	1	4002	4273	3126	enriched	depleted
GO:0009071	serine family amino acid catabolic process	0.999994003	0.999994116	1	0.999994937	0.999995541	1	4112	4239	3127	depleted	depleted
GO:0009072	aromatic amino acid family metabolic process	0.459902785	0.173543593	1	0.795882417	0.999995541	1	2292	1722	3128	enriched	enriched
GO:0009074	aromatic amino acid family catabolic process	0.091289006	0.083195183	1	0.370563706	0.747876385	1	887	429	3129	enriched	enriched
GO:0009081	branched-chain amino acid metabolic process	0.848258323	0.999992453	1	0.985207813	0.999995541	1	3673	3711	3130	depleted	depleted
GO:0009083	branched-chain amino acid catabolic process	0.280069126	0.999993143	1	0.650181483	0.999995541	1	1702	3923	3131	depleted	depleted
GO:0009084	glutamine family amino acid biosynthetic process	0.931602929	0.0694607	1	0.999994937	0.725487777	1	3908	374	3132	enriched	enriched
GO:0009086	methionine biosynthetic process	0.905824814	0.029987341	1	0.997807233	0.536721896	1	3846	231	3133	enriched	enriched
GO:0009100	glycoprotein metabolic process	0.465950799	0.364696394	0.942423419	0.800608941	0.999995541	1	2311	2012	2419	enriched	depleted
GO:0009101	glycoprotein biosynthetic process	0.974088	0.507519407	0.907282738	0.999994937	0.999995541	1	4011	2181	2410	enriched	depleted
GO:0009108	coenzyme biosynthetic process	0.123353144	0.074497148	0.647304679	0.435700757	0.741443298	1	1040	395	2253	enriched	enriched
GO:0009109	coenzyme catabolic process	0.751375762	0.999991106	1	0.952292228	0.999995541	1	3281	3386	3134	enriched	depleted
GO:0009110	vitamin biosynthetic process	0.061173516	0.175420638	0.201927656	0.292000618	0.999995541	1	738	1724	1594	enriched	enriched
GO:0009112	nucleobase metabolic process	0.250642144	0.99998761	1	0.61923838	0.999995541	1	1582	3000	3135	depleted	depleted
GO:0009113	purine nucleobase biosynthetic process	0.999994929	0.99999503	1	0.999994937	0.999995541	1	4141	4536	3136	depleted	depleted
GO:0009116	nucleoside metabolic process	0.306633801	0.082413211	1	0.671571213	0.747876385	1	1799	422	3137	enriched	depleted
GO:0009119	ribonucleoside metabolic process	0.268527682	0.090791473	1	0.638370944	0.775994312	1	1657	450	3138	enriched	depleted
GO:0009123	nucleoside monophosphate metabolic process	0.767204666	0.999989328	0.360583604	0.95499029	0.999995541	1	3340	3136	1959	enriched	depleted
GO:0009124	nucleoside monophosphate biosynthetic process	0.971921259	0.99999043	0.842627326	0.999994937	0.999995541	1	4005	3273	2382	depleted	depleted
GO:0009126	purine nucleoside monophosphate metabolic process	0.320312541	0.999991971	1	0.683746525	0.999995541	1	1843	3570	3139	enriched	depleted
GO:0009127	purine nucleoside monophosphate biosynthetic process	0.629747662	0.999992957	1	0.891342942	0.999995541	1	2887	3852	3140	enriched	depleted
GO:0009132	nucleoside diphosphate metabolic process	0.085341836	0.999993151	0.17883231	0.355708292	0.999995541	1	864	3940	1512	enriched	depleted
GO:0009142	nucleoside triphosphate biosynthetic process	0.853069841	0.999987211	1	0.986033044	0.999995541	1	3688	2970	3141	depleted	depleted
GO:0009143	nucleoside triphosphate catabolic process	0.474905157	0.083167756	5.04E-05	0.806401323	0.747876385	0.002027885	2342	427	162	enriched	depleted
GO:0009144	purine nucleoside triphosphate metabolic process	0.374127031	0.064692143	0.000284608	0.727769233	0.725487777	0.008753504	2031	354	252	enriched	depleted
GO:0009145	purine nucleoside triphosphate biosynthetic process	0.929210217	0.99998801	1	0.999994937	0.999995541	1	3901	3022	3142	enriched	depleted
GO:0009146	purine nucleoside triphosphate catabolic process	0.423463349	0.084309363	4.66E-05	0.76699647	0.750518017	0.00190239	2191	433	157	enriched	depleted
GO:0009147	pyrimidine nucleoside triphosphate metabolic process	0.999992837	0.99999297	1	0.999994937	0.999995541	1	4087	3870	3143	depleted	depleted
GO:0009148	pyrimidine nucleoside triphosphate biosynthetic process	0.999993209	0.999993332	1	0.999994937	0.999995541	1	4095	3986	3144	depleted	depleted
GO:0009152	purine ribonucleotide biosynthetic process	0.626907255	0.999986366	1	0.890921678	0.999995541	1	2881	2934	3145	enriched	depleted
GO:0009154	purine ribonucleotide catabolic process	0.325054537	0.083008674	1.33E-05	0.686924811	0.747876385	0.000649758	1870	426	109	enriched	depleted
GO:0009156	ribonucleoside monophosphate biosynthetic process	0.905830343	0.999990823	1	0.997807233	0.999995541	1	3847	3331	3146	enriched	depleted
GO:0009161	ribonucleoside monophosphate metabolic process	0.546470347	0.999990171	1	0.843274661	0.999995541	1	2604	3235	3147	enriched	depleted
GO:0009163	nucleoside biosynthetic process	0.694043832	0.99998969	1	0.925938022	0.999995541	1	3070	3173	3148	depleted	depleted
GO:0009164	nucleoside catabolic process	0.300040961	0.999969109	1	0.666002663	0.999995541	1	1774	2757	3149	enriched	depleted
GO:0009165	nucleotide biosynthetic process	0.181539564	0.336676421	0.955615557	0.522461493	0.999995541	1	1308	1973	2420	depleted	depleted
GO:0009166	nucleotide catabolic process	0.193702228	0.194627293	1.67E-05	0.541589287	0.999995541	0.000798958	1365	1755	114	enriched	depleted
GO:0009167	purine ribonucleoside monophosphate metabolic process	0.294812201	0.999992126	1	0.662468847	0.999995541	1	1755	3612	3150	enriched	depleted
GO:0009187	cyclic nucleotide metabolic process	0.498211627	0.598554141	0.255776254	0.819613016	0.999995541	1	2447	2272	1751	depleted	depleted
GO:0009190	cyclic nucleotide biosynthetic process	0.173438635	0.999983415	0.783682007	0.510390749	0.999995541	1	1280	2824	2358	depleted	depleted
GO:0009199	ribonucleoside triphosphate metabolic process	0.356227722	0.064571853	0.000268477	0.714049713	0.725487777	0.008314614	1973	352	249	enriched	depleted
GO:0009201	ribonucleoside triphosphate biosynthetic process	0.970323472	0.999987605	1	0.999994937	0.999995541	1	3999	2998	3151	enriched	depleted
GO:0009203	ribonucleoside triphosphate catabolic process	0.410380966	0.084574271	4.54E-05	0.757129454	0.750518017	0.001874073	2145	434	153	enriched	depleted
GO:0009205	purine ribonucleoside triphosphate metabolic process	0.324860448	0.065840689	0.000262452	0.686924811	0.725487777	0.008161184	1869	360	247	enriched	depleted
GO:0009206	purine ribonucleoside triphosphate biosynthetic process	0.823331537	0.999988115	1	0.97645333	0.999995541	1	3561	3025	3152	enriched	depleted
GO:0009208	pyrimidine ribonucleoside triphosphate metabolic process	0.999993595	0.999993713	1	0.999994937	0.999995541	1	4102	4114	3153	depleted	depleted
GO:0009214	cyclic nucleotide catabolic process	0.199620627	0.299698699	0.11288639	0.551388518	0.999995541	0.726372432	1386	1916	1210	enriched	enriched
GO:0009218	pyrimidine ribonucleotide metabolic process	0.216974698	0.999992139	1	0.577884521	0.999995541	1	1440	3633	3154	depleted	depleted
GO:0009219	pyrimidine deoxyribonucleotide metabolic process	0.354375926	0.016290809	1	0.713762477	0.382928732	1	1967	186	3155	enriched	enriched
GO:0009220	pyrimidine ribonucleotide biosynthetic process	0.251435152	0.999992461	1	0.619500148	0.999995541	1	1585	3724	3156	depleted	depleted
GO:0009225	nucleotide-sugar metabolic process	0.59266953	0.999991668	1	0.867067556	0.999995541	1	2772	3499	3157	depleted	depleted
GO:0009247	glycolipid biosynthetic process	0.482143212	0.999993313	1	0.811872139	0.999995541	1	2361	3951	3158	enriched	depleted
GO:0009251	glucan catabolic process	0.000620339	0.999992287	0.245559699	0.015974709	0.999995541	1	95	3668	1722	enriched	depleted
GO:0009260	ribonucleotide biosynthetic process	0.812477527	0.999985317	1	0.970528136	0.999995541	1	3494	2888	3159	enriched	depleted
GO:0009261	ribonucleotide catabolic process	0.334550907	0.082749333	1.41E-05	0.696134491	0.747876385	0.000680466	1904	425	111	enriched	depleted
GO:0009262	deoxyribonucleotide metabolic process	0.966919223	0.129246629	1	0.999994937	0.922511479	1	3992	546	3160	depleted	enriched
GO:0009264	deoxyribonucleotide catabolic process	0.150718076	0.026835618	1	0.474574128	0.510139769	1	1181	221	3161	enriched	enriched
GO:0009266	response to temperature stimulus	0.872966648	0.08987828	0.018827077	0.990292974	0.770795776	0.226415294	3753	446	766	enriched	enriched
GO:0009267	cellular response to starvation	0.571211713	0.999985831	0.027467561	0.855859522	0.999995541	0.287842656	2712	2912	844	depleted	depleted
GO:0009268	response to pH	0.341718562	0.999992613	1	0.702313397	0.999995541	1	1931	3742	3162	enriched	depleted
GO:0009295	nucleoid	0.19540508	0.999990445	1	0.703173027	0.99999504	1	1938	837	3163	enriched	depleted
GO:0009303	rRNA transcription	0.312304048	0.999993515	1	0.676465172	0.999995541	1	1818	4046	3164	enriched	depleted
GO:0009306	protein secretion	0.135618546	0.767399442	0.125801709	0.453442922	0.999995541	0.785542167	1103	2483	1270	enriched	enriched
GO:0009309	amine biosynthetic process	0.000686747	0.020267811	0.753913365	0.017462371	0.427720804	1	98	198	2338	enriched	enriched
GO:0009310	amine catabolic process	0.008926521	0.080206564	1	0.090224813	0.74536684	1	285	417	3165	enriched	enriched
GO:0009311	oligosaccharide metabolic process	0.371003381	0.99999069	1	0.727682784	0.999995541	1	2017	3314	3166	depleted	depleted
GO:0009312	oligosaccharide biosynthetic process	0.565880017	0.999994328	1	0.854125875	0.999995541	1	2697	4324	3167	enriched	depleted
GO:0009314	response to radiation	0.431132607	0.324772907	0.000609031	0.776077083	0.999995541	0.016195116	2205	1956	310	enriched	enriched
GO:0009394	2'-deoxyribonucleotide metabolic process	0.789482857	0.092816795	1	0.963138007	0.786705036	1	3413	459	3168	depleted	enriched
GO:0009395	phospholipid catabolic process	0.748513711	0.999991669	1	0.950751157	0.999995541	1	3273	3504	3169	enriched	depleted
GO:0009408	response to heat	0.962771086	0.735087859	0.139062226	0.999994937	0.999995541	0.83783754	3982	2441	1349	enriched	enriched
GO:0009409	response to cold	0.582916471	0.00959143	0.226996153	0.861979833	0.290922616	1	2744	151	1664	enriched	enriched
GO:0009410	response to xenobiotic stimulus	0.008400803	0.015811345	0.444142817	0.086865588	0.378256028	1	277	183	2078	enriched	enriched
GO:0009411	response to UV	0.881893846	0.050911194	0.535892947	0.993357837	0.663616383	1	3777	313	2176	depleted	enriched
GO:0009416	response to light stimulus	0.585150277	0.042371515	0.089528747	0.862927639	0.621605231	0.622330986	2750	282	1095	enriched	enriched
GO:0009434	microtubule-based flagellum	0.783521091	0.999990061	1	0.99999495	0.99999504	1	4206	830	3170	depleted	depleted
GO:0009435	NAD biosynthetic process	0.964475789	0.999994116	1	0.999994937	0.999995541	1	3986	4237	3171	depleted	depleted
GO:0009451	RNA modification	0.839552322	0.999988673	1	0.983761143	0.999995541	1	3644	3072	3172	depleted	depleted
GO:0009452	7-methylguanosine RNA capping	0.615046925	0.999991122	1	0.884131278	0.999995541	1	2853	3388	3173	depleted	depleted
GO:0009566	fertilization	0.200352422	0.999984998	0.599006577	0.552540819	0.999995541	1	1388	2877	2220	depleted	depleted
GO:0009581	detection of external stimulus	0.973583175	0.196456986	1	0.999994937	0.999995541	1	4010	1762	3174	depleted	enriched
GO:0009582	detection of abiotic stimulus	0.792059065	0.13375923	1	0.963138007	0.926171928	1	3424	562	3175	enriched	enriched
GO:0009583	detection of light stimulus	0.248984848	0.318515916	1	0.616439523	0.999995541	1	1577	1948	3176	enriched	enriched
GO:0009584	detection of visible light	0.230900898	0.075978635	1	0.595365006	0.743193809	1	1518	399	3177	enriched	enriched
GO:0009593	detection of chemical stimulus	0.40347196	0.999987916	0.548692117	0.751947904	0.999995541	1	2122	3016	2183	depleted	depleted
GO:0009595	detection of biotic stimulus	0.660314155	0.999992629	1	0.910544067	0.999995541	1	2980	3776	3178	depleted	depleted
GO:0009612	response to mechanical stimulus	0.069348387	0.582413583	0.001044474	0.312798753	0.999995541	0.024635678	790	2261	359	enriched	enriched
GO:0009615	response to virus	0.862797692	0.78206162	0.400780012	0.988791432	0.999995541	1	3716	2495	2020	enriched	depleted
GO:0009617	response to bacterium	0.005226588	0.31589465	8.13E-09	0.063647876	0.999995541	7.33E-07	233	1941	20	enriched	enriched
GO:0009620	response to fungus	0.896755525	0.999991263	1	0.996312885	0.999995541	1	3821	3408	3179	depleted	depleted
GO:0009629	response to gravity	0.012197519	0.045067594	0.110917167	0.108091185	0.633870182	0.719188717	331	290	1197	enriched	enriched
GO:0009636	response to toxin	0.747320973	0.063247443	0.628042643	0.950435288	0.725487777	1	3262	346	2241	enriched	enriched
GO:0009651	response to salt stress	0.999993201	0.999993313	1	0.999994937	0.999995541	1	4092	3949	3180	depleted	depleted
GO:0009713	catechol-containing compound biosynthetic process	0.124722614	0.055457329	1	0.437279311	0.693882846	1	1048	328	3181	enriched	enriched
GO:0009743	response to carbohydrate stimulus	0.020823496	0.562820768	0.001593389	0.153071623	0.999995541	0.033908474	420	2241	408	enriched	enriched
GO:0009746	response to hexose stimulus	0.006965675	0.439352406	0.000618182	0.076736306	0.999995541	0.016381298	257	2096	312	enriched	enriched
GO:0009749	response to glucose stimulus	0.013167672	0.410396414	0.003059326	0.113269997	0.999995541	0.056660302	344	2066	481	enriched	enriched
GO:0009755	hormone-mediated signaling pathway	0.122009101	0.459787056	1	0.432324973	0.999995541	1	1038	2121	3182	enriched	enriched
GO:0009791	post-embryonic development	0.733784298	0.994292902	0.006131851	0.944805706	0.999995541	0.100571592	3216	2744	566	depleted	depleted
GO:0009792	embryo development ending in birth or egg hatching	0.030058837	0.562646365	3.59E-08	0.190439731	0.999995541	2.94E-06	516	2240	27	enriched	depleted
GO:0009798	axis specification	0.641464102	0.999986	0.17996756	0.899874866	0.999995541	1	2922	2918	1521	enriched	depleted
GO:0009799	specification of symmetry	0.182615349	0.949294226	0.189372865	0.522461493	0.999995541	1	1315	2695	1561	enriched	enriched
GO:0009855	determination of bilateral symmetry	0.250881144	0.9320278	0.185567288	0.61923838	0.999995541	1	1584	2666	1542	enriched	enriched
GO:0009880	embryonic pattern specification	0.596479	0.999988423	0.400821752	0.869659069	0.999995541	1	2781	3040	2021	enriched	depleted
GO:0009881	photoreceptor activity	0.238640619	0.032131069	0.13750656	0.783260535	0.602428629	0.831423592	2234	269	1341	enriched	enriched
GO:0009894	regulation of catabolic process	0.006494153	0.67124212	0.000483672	0.072730914	0.999995541	0.013326773	252	2356	294	enriched	depleted
GO:0009895	negative regulation of catabolic process	0.04893756	0.022396846	0.437595785	0.254793479	0.453060053	1	657	205	2070	enriched	enriched
GO:0009896	positive regulation of catabolic process	0.092278692	0.602936782	0.098844564	0.37196685	0.999995541	0.664062886	894	2276	1129	enriched	enriched
GO:0009897	external side of plasma membrane	0.151457203	0.000324451	0.404405099	0.627465555	0.014541297	1	1623	29	2026	enriched	enriched
GO:0009898	internal side of plasma membrane	0.43323031	0.99998449	0.00361514	0.928619751	0.99999504	0.064275243	3090	763	504	enriched	depleted
GO:0009913	epidermal cell differentiation	0.000366846	0.972322762	0.001338612	0.011771086	0.999995541	0.029689135	74	2732	386	enriched	depleted
GO:0009914	hormone transport	0.009358172	0.812622879	3.51E-05	0.093419972	0.999995541	0.001523868	290	2525	141	enriched	depleted
GO:0009925	basal plasma membrane	0.74995341	0.999990939	1	0.99999495	0.99999504	1	4191	845	3183	enriched	depleted
GO:0009948	anterior/posterior axis specification	0.620502008	0.999990294	0.050069586	0.889290896	0.999995541	0.424783007	2865	3249	966	enriched	depleted
GO:0009950	dorsal/ventral axis specification	0.783963312	0.999992779	1	0.961931311	0.999995541	1	3398	3786	3184	enriched	depleted
GO:0009952	anterior/posterior pattern specification	0.574725693	0.999979118	0.001494884	0.857739379	0.999995541	0.032262815	2721	2780	399	depleted	depleted
GO:0009953	dorsal/ventral pattern formation	0.117090331	0.926876626	0.008722148	0.423052911	0.999995541	0.132744808	1018	2662	628	enriched	enriched
GO:0009954	proximal/distal pattern formation	0.547190605	0.999992613	1	0.843381873	0.999995541	1	2607	3744	3185	enriched	depleted
GO:0009975	cyclase activity	0.464401861	0.233794572	1	0.935724077	0.999995285	1	3130	1051	3186	depleted	enriched
GO:0009982	pseudouridine synthase activity	0.999994018	0.999994122	1	0.999994978	0.999995285	1	4517	1557	3187	depleted	depleted
GO:0009986	cell surface	0.085137906	0.068239428	0.240258595	0.461241621	0.662505385	1	1148	310	1702	enriched	enriched
GO:0009988	cell-cell recognition	0.973116744	0.999992453	0.203360359	0.999994937	0.999995541	1	4009	3710	1601	enriched	depleted
GO:0009991	response to extracellular stimulus	0.022180045	0.327587439	1.94E-05	0.158714909	0.999995541	0.00091529	430	1958	118	enriched	enriched
GO:0009994	oocyte differentiation	0.756235274	0.999991522	0.003527094	0.952460853	0.999995541	0.06330075	3303	3462	497	enriched	depleted
GO:0010001	glial cell differentiation	0.165867546	0.65673972	4.31E-07	0.494860143	0.999995541	3.10E-05	1251	2341	44	enriched	enriched
GO:0010002	cardioblast differentiation	0.741505533	0.999993688	1	0.947659666	0.999995541	1	3245	4059	3188	depleted	depleted
GO:0010008	endosome membrane	0.354083727	0.567314177	0.784124723	0.851860377	0.99999504	1	2689	674	2359	enriched	enriched
GO:0010035	response to inorganic substance	9.31E-06	0.001353545	8.10E-06	0.00117663	0.074639943	0.000425495	14	79	95	enriched	enriched
GO:0010038	response to metal ion	0.000154574	0.003980077	0.002129671	0.007183228	0.168990041	0.04236266	50	113	442	enriched	enriched
GO:0010039	response to iron ion	0.411774707	0.99999296	0.19875252	0.757484557	0.999995541	1	2151	3858	1583	depleted	depleted
GO:0010042	response to manganese ion	0.754965986	0.999994321	0.134273839	0.952460853	0.999995541	0.817391325	3298	4297	1324	depleted	depleted
GO:0010043	response to zinc ion	0.261223176	0.00035247	1	0.62902043	0.03166747	1	1629	53	3189	enriched	enriched
GO:0010092	specification of organ identity	0.45837545	0.999993125	0.183360951	0.795320546	0.999995541	1	2288	3881	1535	depleted	depleted
GO:0010155	regulation of proton transport	0.395457339	0.999994318	1	0.745285141	0.999995541	1	2103	4277	3190	enriched	depleted
GO:0010165	response to X-ray	0.843889854	0.999992274	0.21181387	0.984254199	0.999995541	1	3657	3644	1629	depleted	depleted
GO:0010171	body morphogenesis	0.465985395	0.490114937	0.262496106	0.800608941	0.999995541	1	2312	2160	1765	depleted	enriched
GO:0010181	FMN binding	0.478811109	0.999994335	1	0.935724077	0.999995285	1	3146	1595	3191	enriched	depleted
GO:0010212	response to ionizing radiation	0.62264156	0.79397026	0.023982342	0.889596083	0.999995541	0.257346308	2867	2509	818	enriched	depleted
GO:0010226	response to lithium ion	0.837835656	0.99999197	0.228549921	0.983264951	0.999995541	1	3640	3569	1673	enriched	depleted
GO:0010243	response to organic nitrogen	0.128249284	0.739504681	0.108998945	0.441939693	0.999995541	0.710054262	1064	2449	1187	enriched	enriched
GO:0010257	NADH dehydrogenase complex assembly	0.574278161	0.999994117	1	0.857704694	0.999995541	1	2720	4241	3192	depleted	depleted
GO:0010259	multicellular organismal aging	0.107666833	0.999992603	0.001369892	0.406060639	0.999995541	0.030033165	964	3731	390	enriched	depleted
GO:0010288	response to lead ion	0.438191855	0.999994322	1	0.780465263	0.999995541	1	2225	4301	3193	depleted	depleted
GO:0010324	membrane invagination	0.002196512	0.089953999	0.843971283	0.034995433	0.770795776	1	159	448	2384	enriched	enriched
GO:0010332	response to gamma radiation	0.422578799	0.999990947	0.262953479	0.766482312	0.999995541	1	2188	3346	1767	enriched	depleted
GO:0010389	regulation of G2/M transition of mitotic cell cycle	0.797043286	0.99999151	0.262750114	0.963926084	0.999995541	1	3437	3450	1766	enriched	depleted
GO:0010390	histone monoubiquitination	0.314931881	0.999993331	1	0.677686982	0.999995541	1	1830	3985	3194	enriched	depleted
GO:0010453	regulation of cell fate commitment	0.011177016	0.999992444	0.020519203	0.103406577	0.999995541	0.240131405	315	3690	786	enriched	depleted
GO:0010454	negative regulation of cell fate commitment	0.023443615	0.999995023	0.108884572	0.16541455	0.999995541	0.709612583	436	4523	1186	enriched	depleted
GO:0010458	exit from mitosis	0.662359031	0.073055199	1	0.911786709	0.734731764	1	2987	390	3195	depleted	enriched
GO:0010460	positive regulation of heart rate	0.069476448	0.029055476	0.006362669	0.312798753	0.526777089	0.103356067	793	229	575	enriched	enriched
GO:0010463	mesenchymal cell proliferation	0.104984477	0.999989428	0.360764007	0.400799375	0.999995541	1	952	3139	1960	enriched	depleted
GO:0010464	regulation of mesenchymal cell proliferation	0.029533089	0.999990409	0.324729648	0.190131017	0.999995541	1	509	3257	1897	enriched	depleted
GO:0010466	negative regulation of peptidase activity	0.040679459	0.602569552	0.100662321	0.231317937	0.999995541	0.674194189	586	2275	1132	enriched	enriched
GO:0010469	regulation of receptor activity	0.79554807	0.203251774	0.015705018	0.963316775	0.999995541	0.195664234	3435	1772	738	enriched	enriched
GO:0010470	regulation of gastrulation	0.268580009	0.999992284	0.013734552	0.638370944	0.999995541	0.175124154	1658	3663	713	enriched	depleted
GO:0010494	cytoplasmic stress granule	0.520119546	0.999992783	0.185800525	0.953230246	0.99999504	1	3311	889	1544	depleted	depleted
GO:0010498	proteasomal protein catabolic process	0.35853687	0.444019881	1	0.714213542	0.999995541	1	1986	2099	3196	depleted	depleted
GO:0010506	regulation of autophagy	0.131809628	0.999988862	1	0.447611229	0.999995541	1	1080	3085	3197	depleted	depleted
GO:0010517	regulation of phospholipase activity	0.835657391	0.973291283	0.125897091	0.983073617	0.999995541	0.785542167	3630	2734	1272	enriched	depleted
GO:0010518	positive regulation of phospholipase activity	0.97567057	0.964568721	0.330395015	0.999994937	0.999995541	1	4017	2720	1909	enriched	enriched
GO:0010522	regulation of calcium ion transport into cytosol	0.764079588	0.484931386	1	0.954288376	0.999995541	1	3329	2151	3198	enriched	enriched
GO:0010524	positive regulation of calcium ion transport into cytosol	0.358214119	0.187013276	1	0.714213542	0.999995541	1	1984	1741	3199	enriched	enriched
GO:0010543	regulation of platelet activation	0.238632352	0.169137809	0.114651552	0.605263863	0.999995541	0.73493719	1542	1715	1219	enriched	enriched
GO:0010559	regulation of glycoprotein biosynthetic process	0.655276858	0.999992127	0.176835975	0.906304089	0.999995541	0.998314099	2967	3617	1502	enriched	depleted
GO:0010563	negative regulation of phosphorus metabolic process	0.000204809	0.274644918	0.001434199	0.008364066	0.999995541	0.031129467	58	1878	396	enriched	enriched
GO:0010564	regulation of cell cycle process	0.864185646	0.243539999	0.017202963	0.988791432	0.999995541	0.210878161	3725	1837	753	depleted	depleted
GO:0010565	regulation of cellular ketone metabolic process	0.004521627	0.675562505	0.061681071	0.057307013	0.999995541	0.486960874	219	2362	1011	enriched	enriched
GO:0010573	vascular endothelial growth factor production	0.667074767	0.162368514	0.011394942	0.913881638	0.999995541	0.155739377	2999	1700	682	enriched	enriched
GO:0010575	positive regulation vascular endothelial growth factor production	0.398023939	0.114545927	0.007554958	0.746041161	0.878765054	0.118430959	2111	509	607	enriched	enriched
GO:0010576	metalloenzyme regulator activity	0.785288364	0.999994545	1	0.999994978	0.999995285	1	4367	1616	3200	depleted	depleted
GO:0010591	regulation of lamellipodium assembly	0.945745145	0.99999455	0.106114288	0.999994937	0.999995541	0.697525195	3934	4401	1168	enriched	depleted
GO:0010594	regulation of endothelial cell migration	0.332445291	0.83338847	0.00307085	0.693958491	0.999995541	0.056715812	1891	2556	484	enriched	enriched
GO:0010595	positive regulation of endothelial cell migration	0.335995456	0.495062211	0.007236441	0.698062501	0.999995541	0.114736374	1908	2170	596	enriched	enriched
GO:0010596	negative regulation of endothelial cell migration	0.262274609	0.127820999	0.184468205	0.630747975	0.920394171	1	1631	543	1539	enriched	enriched
GO:0010608	posttranscriptional regulation of gene expression	0.456259848	0.792564272	0.001066768	0.792836702	0.999995541	0.025045206	2284	2507	361	enriched	enriched
GO:0010611	regulation of cardiac muscle hypertrophy	0.800754183	0.070927596	0.000314567	0.964962492	0.725487777	0.009435146	3452	383	259	enriched	enriched
GO:0010623	developmental programmed cell death	0.090936117	0.215514552	1	0.369603662	0.999995541	1	886	1790	3201	enriched	enriched
GO:0010631	epithelial cell migration	0.700298947	0.999991966	1	0.928465895	0.999995541	1	3087	3564	3202	depleted	depleted
GO:0010632	regulation of epithelial cell migration	0.823062079	0.999992954	1	0.976420183	0.999995541	1	3560	3844	3203	enriched	depleted
GO:0010634	positive regulation of epithelial cell migration	0.256903415	0.999993903	1	0.624911631	0.999995541	1	1606	4155	3204	enriched	depleted
GO:0010638	positive regulation of organelle organization	0.179364898	0.489315213	0.071261054	0.519662889	0.999995541	0.533776312	1299	2158	1046	enriched	depleted
GO:0010639	negative regulation of organelle organization	0.75855578	0.907764893	0.420291442	0.953323289	0.999995541	1	3313	2641	2055	enriched	depleted
GO:0010656	negative regulation of muscle cell apoptotic process	0.945764648	0.999994108	0.107041868	0.999994937	0.999995541	0.701202467	3935	4212	1176	enriched	depleted
GO:0010657	muscle cell apoptotic process	0.693218662	0.999992448	0.15965802	0.925938022	0.999995541	0.929934728	3069	3703	1425	depleted	depleted
GO:0010660	regulation of muscle cell apoptotic process	0.79850997	0.999992785	0.151633191	0.963926084	0.999995541	0.892749198	3442	3800	1399	depleted	depleted
GO:0010669	epithelial structure maintenance	0.145162916	0.999994543	0.108870075	0.465419245	0.999995541	0.709612583	1159	4379	1185	enriched	depleted
GO:0010675	regulation of cellular carbohydrate metabolic process	0.089938058	0.99998573	0.03566844	0.368036001	0.999995541	0.337775028	881	2903	891	enriched	depleted
GO:0010676	positive regulation of cellular carbohydrate metabolic process	0.837237573	0.999990675	0.282197788	0.983073617	0.999995541	1	3637	3299	1801	enriched	depleted
GO:0010677	negative regulation of cellular carbohydrate metabolic process	0.097743922	0.999992953	0.167658901	0.385540171	0.999995541	0.961105597	913	3840	1463	enriched	depleted
GO:0010712	regulation of collagen metabolic process	0.018435312	0.08671598	0.161882136	0.14134101	0.758858673	0.938941039	400	442	1436	enriched	enriched
GO:0010714	positive regulation of collagen metabolic process	0.057848822	0.052022996	0.115739498	0.2814474	0.67093193	0.739732689	713	316	1223	enriched	enriched
GO:0010717	regulation of epithelial to mesenchymal transition	0.052176808	0.368112015	0.049720553	0.262976275	0.999995541	0.423235794	682	2016	964	enriched	enriched
GO:0010718	positive regulation of epithelial to mesenchymal transition	0.002054304	0.16789318	1	0.033625721	0.999995541	1	153	1713	3205	enriched	enriched
GO:0010719	negative regulation of epithelial to mesenchymal transition	0.566290522	0.999994542	0.0052706	0.854125875	0.999995541	0.08864032	2699	4373	547	depleted	depleted
GO:0010720	positive regulation of cell development	0.151148602	0.864269315	0.015371825	0.475189577	0.999995541	0.192457267	1183	2593	732	enriched	enriched
GO:0010721	negative regulation of cell development	0.844296497	0.1704989	0.000527522	0.984282219	0.999995541	0.014353302	3660	1717	299	enriched	enriched
GO:0010737	protein kinase A signaling cascade	0.780340258	0.999994551	1	0.960582898	0.999995541	1	3390	4407	3206	depleted	depleted
GO:0010738	regulation of protein kinase A signaling cascade	0.937698533	0.999995025	1	0.999994937	0.999995541	1	3925	4527	3207	enriched	depleted
GO:0010740	positive regulation of intracellular protein kinase cascade	0.004466575	0.904910714	1.81E-07	0.056787309	0.999995541	1.36E-05	218	2637	36	enriched	depleted
GO:0010741	negative regulation of intracellular protein kinase cascade	0.007088657	0.702283317	7.88E-07	0.076834958	0.999995541	5.29E-05	262	2392	52	enriched	depleted
GO:0010742	macrophage derived foam cell differentiation	0.115892035	0.334053206	0.037142375	0.42060278	0.999995541	0.348913915	1012	1970	900	enriched	enriched
GO:0010743	regulation of macrophage derived foam cell differentiation	0.084974731	0.306301724	0.030011925	0.355276978	0.999995541	0.306290491	861	1927	861	enriched	enriched
GO:0010744	positive regulation of macrophage derived foam cell differentiation	0.791787493	0.999994338	0.121519077	0.963138007	0.999995541	0.764802219	3421	4339	1253	enriched	depleted
GO:0010745	negative regulation of macrophage derived foam cell differentiation	0.029333932	0.130970031	0.134030468	0.1900406	0.92495285	0.816452265	506	552	1322	enriched	enriched
GO:0010769	regulation of cell morphogenesis involved in differentiation	0.130631558	0.636958225	0.086721208	0.445314829	0.999995541	0.60808608	1075	2317	1089	enriched	enriched
GO:0010770	positive regulation of cell morphogenesis involved in differentiation	0.001648421	0.20596942	0.234213533	0.029620291	0.999995541	1	139	1779	1684	enriched	enriched
GO:0010771	negative regulation of cell morphogenesis involved in differentiation	0.535221615	0.999993497	0.007496075	0.836451871	0.999995541	0.117931023	2569	4001	603	enriched	depleted
GO:0010810	regulation of cell-substrate adhesion	0.459781166	0.112807415	0.001365056	0.795882417	0.872046612	0.030033165	2291	505	388	enriched	enriched
GO:0010811	positive regulation of cell-substrate adhesion	0.137821296	0.569412878	0.07268102	0.453442922	0.999995541	0.5409184	1119	2249	1054	enriched	enriched
GO:0010812	negative regulation of cell-substrate adhesion	0.681041295	0.024766755	0.023073642	0.921502663	0.485943894	0.252566874	3036	215	811	depleted	enriched
GO:0010817	regulation of hormone levels	8.92E-05	0.943818259	0.000864933	0.005463294	0.999995541	0.021120174	35	2684	342	enriched	enriched
GO:0010821	regulation of mitochondrion organization	0.042774457	0.999990427	0.186289678	0.238863439	0.999995541	1	603	3271	1547	enriched	depleted
GO:0010822	positive regulation of mitochondrion organization	0.265926812	0.999992622	0.126067345	0.634302125	0.999995541	0.785869259	1650	3768	1274	enriched	depleted
GO:0010827	regulation of glucose transport	0.91271649	0.999986735	0.540747062	0.999218188	0.999995541	1	3870	2953	2179	depleted	depleted
GO:0010828	positive regulation of glucose transport	0.600520089	0.999991814	0.254569673	0.873346303	0.999995541	1	2789	3532	1747	enriched	depleted
GO:0010833	telomere maintenance via telomere lengthening	0.137782983	0.999990177	1	0.453442922	0.999995541	1	1117	3240	3208	depleted	depleted
GO:0010862	positive regulation of pathway-restricted SMAD protein phosphorylation	0.314226416	0.999992292	0.184257177	0.677686982	0.999995541	1	1825	3674	1538	depleted	depleted
GO:0010863	positive regulation of phospholipase C activity	0.794847577	0.858896162	0.314736474	0.963316775	0.999995541	1	3432	2585	1875	enriched	enriched
GO:0010869	regulation of receptor biosynthetic process	0.181545608	0.999993316	1	0.522461493	0.999995541	1	1309	3958	3209	enriched	depleted
GO:0010874	regulation of cholesterol efflux	0.029304972	0.171182556	0.10628685	0.1900406	0.999995541	0.698057213	505	1718	1170	enriched	enriched
GO:0010876	lipid localization	0.003298612	0.043216594	0.064648708	0.046630373	0.628506072	0.501632617	189	285	1024	enriched	enriched
GO:0010878	cholesterol storage	0.037717216	0.999994092	1	0.218980812	0.999995541	1	568	4184	3210	enriched	depleted
GO:0010883	regulation of lipid storage	0.056633101	0.352440657	0.262156748	0.276865328	0.999995541	1	707	1998	1764	enriched	enriched
GO:0010884	positive regulation of lipid storage	0.464907102	0.999994341	1	0.800608941	0.999995541	1	2305	4341	3211	enriched	depleted
GO:0010885	regulation of cholesterol storage	0.028179795	0.999994304	1	0.186466303	0.999995541	1	495	4256	3212	enriched	depleted
GO:0010888	negative regulation of lipid storage	0.056036524	0.108971535	0.138336745	0.274946196	0.855479449	0.834899053	704	499	1344	enriched	enriched
GO:0010893	positive regulation of steroid biosynthetic process	0.001018958	0.069067976	1	0.021797076	0.725487777	1	114	372	3213	enriched	enriched
GO:0010894	negative regulation of steroid biosynthetic process	0.73482898	0.999993507	0.161062946	0.944856474	0.999995541	0.935971054	3219	4027	1431	depleted	depleted
GO:0010906	regulation of glucose metabolic process	0.04453222	0.999987201	0.024710385	0.243530332	0.999995541	0.263684036	618	2969	823	enriched	depleted
GO:0010907	positive regulation of glucose metabolic process	0.523240962	0.999991661	0.245220413	0.828849614	0.999995541	1	2536	3488	1720	enriched	depleted
GO:0010921	regulation of phosphatase activity	0.712617183	0.999985565	0.25506782	0.935425737	0.999995541	1	3121	2895	1749	enriched	depleted
GO:0010922	positive regulation of phosphatase activity	0.51428168	0.999994106	1	0.826611565	0.999995541	1	2503	4206	3214	enriched	depleted
GO:0010927	cellular component assembly involved in morphogenesis	0.212137927	0.760752989	0.075634198	0.571021065	0.999995541	0.554857134	1422	2472	1064	enriched	enriched
GO:0010948	negative regulation of cell cycle process	0.373265663	0.999984895	0.012011464	0.727739841	0.999995541	0.157333201	2028	2867	691	depleted	depleted
GO:0010951	negative regulation of endopeptidase activity	0.029425035	0.579221375	1	0.1900406	0.999995541	1	507	2257	3215	enriched	enriched
GO:0010952	positive regulation of peptidase activity	0.202790095	0.85833805	0.08554468	0.555058171	0.999995541	0.60344643	1396	2584	1081	enriched	depleted
GO:0010959	regulation of metal ion transport	0.393717567	0.220742409	0.779093382	0.744055304	0.999995541	1	2097	1796	2356	enriched	enriched
GO:0010970	microtubule-based transport	0.54896185	0.999989795	1	0.843898387	0.999995541	1	2613	3181	3216	depleted	depleted
GO:0010972	negative regulation of G2/M transition of mitotic cell cycle	0.837361409	0.999994777	0.122662831	0.983073617	0.999995541	0.771045198	3638	4454	1256	depleted	depleted
GO:0010975	regulation of neuron projection development	0.789893682	0.692165826	0.261998666	0.963138007	0.999995541	1	3416	2376	1763	depleted	depleted
GO:0010976	positive regulation of neuron projection development	0.832379041	0.999988743	0.303688734	0.981119836	0.999995541	1	3624	3075	1846	depleted	depleted
GO:0010977	negative regulation of neuron projection development	0.674763201	0.999991356	1	0.918850665	0.999995541	1	3020	3411	3217	enriched	depleted
GO:0012502	induction of programmed cell death	0.007735046	0.738481947	0.00078143	0.082080815	0.999995541	0.019440747	269	2447	334	enriched	depleted
GO:0012506	vesicle membrane	0.537041552	0.276710032	0.962712854	0.955817635	0.99999504	1	3350	637	2424	depleted	enriched
GO:0012507	ER to Golgi transport vesicle membrane	0.999991979	0.999992448	1	0.99999495	0.99999504	1	4284	874	3218	depleted	depleted
GO:0012510	trans-Golgi network transport vesicle membrane	0.312502311	0.085354534	0.130588886	0.850618754	0.77925528	0.802008409	2641	453	1303	enriched	enriched
GO:0014003	oligodendrocyte development	0.478326631	0.999991668	0.000171329	0.808814124	0.999995541	0.005662764	2349	3501	225	enriched	depleted
GO:0014009	glial cell proliferation	0.697686466	0.999993496	0.010102617	0.928182422	0.999995541	0.145559839	3078	3999	660	enriched	depleted
GO:0014013	regulation of gliogenesis	0.069676962	0.132208012	1.38E-05	0.313004399	0.92495285	0.000671183	795	556	110	enriched	enriched
GO:0014014	negative regulation of gliogenesis	0.452346295	0.25305258	0.000180755	0.790863752	0.999995541	0.005910232	2273	1850	229	enriched	enriched
GO:0014015	positive regulation of gliogenesis	0.014954143	0.389484976	0.00016972	0.122636106	0.999995541	0.005621788	362	2045	224	enriched	enriched
GO:0014020	primary neural tube formation	0.258248925	0.819647872	0.104561388	0.625736804	0.999995541	0.69029544	1612	2534	1158	enriched	enriched
GO:0014031	mesenchymal cell development	0.042421547	0.020412069	0.000846316	0.238208768	0.427720804	0.020732031	600	199	340	enriched	enriched
GO:0014032	neural crest cell development	0.03091778	0.004012625	0.012168082	0.193618453	0.168990041	0.158195451	521	114	692	enriched	enriched
GO:0014033	neural crest cell differentiation	0.060484938	0.007123528	0.002310646	0.289740054	0.234149792	0.045370248	734	139	448	enriched	enriched
GO:0014037	Schwann cell differentiation	0.843958796	0.999992768	0.162259055	0.984254199	0.999995541	0.940411266	3658	3780	1438	enriched	depleted
GO:0014044	Schwann cell development	0.75704032	0.999994312	1	0.952850282	0.999995541	1	3306	4265	3219	depleted	depleted
GO:0014046	dopamine secretion	0.498173793	0.999993891	1	0.819613016	0.999995541	1	2446	4124	3220	depleted	depleted
GO:0014047	glutamate secretion	0.123854836	0.013315522	1	0.436216921	0.342816751	1	1043	169	3221	enriched	enriched
GO:0014048	regulation of glutamate secretion	0.822740553	0.999994543	1	0.976325229	0.999995541	1	3559	4378	3222	depleted	depleted
GO:0014065	phosphatidylinositol 3-kinase cascade	0.215931222	0.951174443	0.071289282	0.576415686	0.999995541	0.533776312	1435	2697	1048	enriched	enriched
GO:0014066	regulation of phosphatidylinositol 3-kinase cascade	0.842272775	0.735088278	0.277332419	0.984146811	0.999995541	1	3653	2442	1794	depleted	enriched
GO:0014068	positive regulation of phosphatidylinositol 3-kinase cascade	0.558451383	0.616960011	1	0.850723038	0.999995541	1	2671	2295	3223	depleted	enriched
GO:0014069	postsynaptic density	0.300168219	0.680945769	1	0.850618754	0.99999504	1	2633	695	3224	depleted	depleted
GO:0014070	response to organic cyclic compound	0.025520718	0.624906935	0.001380223	0.174881801	0.999995541	0.030216181	455	2305	391	enriched	enriched
GO:0014072	response to isoquinoline alkaloid	0.706734505	0.999992282	1	0.933126459	0.999995541	1	3099	3657	3225	depleted	depleted
GO:0014073	response to tropane	0.138325088	0.99999229	1	0.453514222	0.999995541	1	1123	3672	3226	enriched	depleted
GO:0014074	response to purine-containing compound	0.323961574	0.999993502	1	0.686106151	0.999995541	1	1866	4010	3227	depleted	depleted
GO:0014075	response to amine stimulus	0.544687878	0.820029902	0.204760101	0.841698805	0.999995541	1	2600	2535	1611	enriched	depleted
GO:0014704	intercalated disc	0.210324697	0.999991802	1	0.728749365	0.99999504	1	2040	862	3228	enriched	depleted
GO:0014706	striated muscle tissue development	0.237225779	0.203638044	0.399462964	0.603589569	0.999995541	1	1538	1773	2016	enriched	depleted
GO:0014743	regulation of muscle hypertrophy	0.903563292	0.078273444	0.000401204	0.997807233	0.74536684	0.011320638	3839	409	284	enriched	enriched
GO:0014812	muscle cell migration	0.256363143	0.000680317	0.003692098	0.624007337	0.044363275	0.065187138	1605	67	510	enriched	enriched
GO:0014821	phasic smooth muscle contraction	0.095035603	0.03406182	0.007860653	0.378550685	0.569057598	0.122336608	903	239	610	enriched	enriched
GO:0014823	response to activity	0.960757878	0.999990553	1	0.999994937	0.999995541	1	3973	3287	3229	enriched	depleted
GO:0014829	vascular smooth muscle contraction	0.161996043	0.058819763	0.006052909	0.489284596	0.710585539	0.099383804	1234	337	565	enriched	enriched
GO:0014855	striated muscle cell proliferation	0.780138218	0.999991656	0.21564338	0.960582898	0.999995541	1	3389	3485	1637	enriched	depleted
GO:0014896	muscle hypertrophy	0.836481666	0.181865412	0.000891244	0.983073617	0.999995541	0.021658513	3633	1733	345	enriched	enriched
GO:0014902	myotube differentiation	0.220441437	0.999991082	1	0.581552334	0.999995541	1	1465	3367	3230	enriched	depleted
GO:0014909	smooth muscle cell migration	0.153957867	0.00048003	0.002627361	0.478533158	0.034718742	0.050419516	1195	59	459	enriched	enriched
GO:0014910	regulation of smooth muscle cell migration	0.258307914	0.011142738	0.002062032	0.625736804	0.317254164	0.041395499	1613	159	436	enriched	enriched
GO:0014911	positive regulation of smooth muscle cell migration	0.449393369	0.113545899	0.007501801	0.788926353	0.872754649	0.117931023	2265	507	604	enriched	enriched
GO:0015012	heparan sulfate proteoglycan biosynthetic process	0.355919801	0.999993317	1	0.714049713	0.999995541	1	1972	3963	3231	enriched	depleted
GO:0015020	glucuronosyltransferase activity	0.611021184	0.999991703	1	0.972873281	0.999995285	1	3544	1386	3232	depleted	depleted
GO:0015026	coreceptor activity	0.143119018	0.999992623	1	0.636226703	0.999995285	1	1652	1427	3233	depleted	depleted
GO:0015030	Cajal body	0.997957545	0.999989343	1	0.99999495	0.99999504	1	4282	822	3234	depleted	depleted
GO:0015035	protein disulfide oxidoreductase activity	0.790271383	0.999991974	1	0.999994978	0.999995285	1	4368	1392	3235	enriched	depleted
GO:0015036	disulfide oxidoreductase activity	0.983775301	0.999991238	1	0.999994978	0.999995285	1	4480	1367	3236	depleted	depleted
GO:0015077	monovalent inorganic cation transmembrane transporter activity	0.417792904	0.441240762	1	0.904349728	0.999995285	1	2960	1111	3237	depleted	depleted
GO:0015078	hydrogen ion transmembrane transporter activity	0.657422144	0.999984999	1	0.978818238	0.999995285	1	3595	1258	3238	depleted	depleted
GO:0015079	potassium ion transmembrane transporter activity	0.655897451	0.999982598	1	0.978818238	0.999995285	1	3594	1250	3239	depleted	depleted
GO:0015081	sodium ion transmembrane transporter activity	0.915384835	0.66479788	1	0.999994978	0.999995285	1	4443	1161	3240	depleted	enriched
GO:0015085	calcium ion transmembrane transporter activity	0.662325389	0.709200753	1	0.978818238	0.999995285	1	3600	1172	3241	enriched	depleted
GO:0015101	organic cation transmembrane transporter activity	0.024449008	0.999994319	0.132734576	0.281559247	0.999995285	0.811142625	717	1577	1315	enriched	depleted
GO:0015103	inorganic anion transmembrane transporter activity	0.162958513	0.165276237	0.404956725	0.684597449	0.999995285	1	1851	1032	2028	depleted	enriched
GO:0015108	chloride transmembrane transporter activity	0.010666756	0.276505195	1	0.185976326	0.999995285	1	484	1064	3242	depleted	enriched
GO:0015114	phosphate ion transmembrane transporter activity	0.12531767	0.9999941	1	0.591172486	0.999995285	1	1507	1536	3243	enriched	depleted
GO:0015116	sulfate transmembrane transporter activity	0.473285514	0.999994106	0.13972768	0.935724077	0.999995285	0.841181612	3135	1543	1351	depleted	depleted
GO:0015144	carbohydrate transmembrane transporter activity	0.017580859	0.999992788	1	0.23350775	0.999995285	1	591	1439	3244	enriched	depleted
GO:0015145	monosaccharide transmembrane transporter activity	0.000329587	0.999994329	1	0.038212724	0.999995285	1	170	1593	3245	enriched	depleted
GO:0015171	amino acid transmembrane transporter activity	0.496025056	0.01568476	0.523687371	0.938016881	0.478376608	1	3169	213	2165	enriched	enriched
GO:0015172	acidic amino acid transmembrane transporter activity	0.328751772	0.999994533	1	0.840311392	0.999995285	1	2596	1603	3246	depleted	depleted
GO:0015175	neutral amino acid transmembrane transporter activity	0.415999108	0.163747006	1	0.902718064	0.999995285	1	2946	1030	3247	enriched	enriched
GO:0015179	L-amino acid transmembrane transporter activity	0.813631688	0.468889186	1	0.999994978	0.999995285	1	4385	1116	3248	depleted	enriched
GO:0015238	drug transmembrane transporter activity	0.837498786	0.999994313	0.135418865	0.999994978	0.999995285	0.822062651	4397	1567	1331	enriched	depleted
GO:0015248	sterol transporter activity	0.048134687	0.999994108	1	0.413672355	0.999995285	1	997	1547	3249	enriched	depleted
GO:0015250	water channel activity	0.01102677	0.999995021	1	0.185976326	0.999995285	1	487	1677	3250	enriched	depleted
GO:0015267	channel activity	0.067948484	0.765299175	0.991159422	0.495908825	0.999995285	1	1256	1188	2430	depleted	depleted
GO:0015269	calcium-activated potassium channel activity	0.979613562	0.999993696	1	0.999994978	0.999995285	1	4476	1503	3251	enriched	depleted
GO:0015276	ligand-gated ion channel activity	0.143664094	0.181609234	1	0.636226703	0.999995285	1	1654	1036	3252	depleted	enriched
GO:0015278	calcium-release channel activity	0.064013346	0.070655265	1	0.483161602	0.797997178	1	1212	471	3253	enriched	enriched
GO:0015291	secondary active transmembrane transporter activity	0.802677984	0.643757213	0.373886646	0.999994978	0.999995285	1	4379	1157	1977	depleted	enriched
GO:0015293	symporter activity	0.860093346	0.646885265	0.768178154	0.999994978	0.999995285	1	4412	1159	2348	depleted	depleted
GO:0015294	solute:cation symporter activity	0.870062304	0.955483952	1	0.999994978	0.999995285	1	4418	1230	3254	depleted	depleted
GO:0015295	solute:hydrogen symporter activity	0.997376221	0.999994104	1	0.999994978	0.999995285	1	4493	1540	3255	enriched	depleted
GO:0015296	anion:cation symporter activity	0.366999126	0.999991206	1	0.876070133	0.999995285	1	2794	1360	3256	enriched	depleted
GO:0015297	antiporter activity	0.202355289	0.999988	1	0.739003087	0.999995285	1	2073	1280	3257	depleted	depleted
GO:0015298	solute:cation antiporter activity	0.672636605	0.999992612	1	0.980037686	0.999995285	1	3617	1423	3258	depleted	depleted
GO:0015299	solute:hydrogen antiporter activity	0.737818527	0.999993704	1	0.999994978	0.999995285	1	4337	1509	3259	enriched	depleted
GO:0015301	anion:anion antiporter activity	0.892988262	0.999992944	1	0.999994978	0.999995285	1	4434	1442	3260	depleted	depleted
GO:0015370	solute:sodium symporter activity	0.537159822	0.541876264	1	0.965330694	0.999995285	1	3453	1138	3261	depleted	enriched
GO:0015399	primary active transmembrane transporter activity	0.21939253	0.679991799	1	0.759580412	0.999995285	1	2157	1166	3262	enriched	depleted
GO:0015459	potassium channel regulator activity	0.2050049	0.999991654	1	0.739003087	0.999995285	1	2077	1378	3263	depleted	depleted
GO:0015464	acetylcholine receptor activity	0.283943227	0.99999332	1	0.814195892	0.999995285	1	2380	1480	3264	depleted	depleted
GO:0015485	cholesterol binding	0.152473202	0.999992283	1	0.658441488	0.999995285	1	1750	1404	3265	enriched	depleted
GO:0015491	cation:cation antiporter activity	0.490651113	0.999993503	1	0.935724077	0.999995285	1	3159	1491	3266	depleted	depleted
GO:0015629	actin cytoskeleton	0.00024225	0.175996437	0.672894115	0.017061301	0.99999504	1	96	624	2267	enriched	depleted
GO:0015631	tubulin binding	0.96104858	0.50216927	1	0.999994978	0.999995285	1	4468	1125	3267	enriched	enriched
GO:0015645	fatty acid ligase activity	0.006950457	0.999994097	1	0.170757635	0.999995285	1	447	1534	3268	enriched	depleted
GO:0015662	ATPase activity, coupled to transmembrane movement of ions, phosphorylative mechanism	0.760322566	0.999988834	1	0.999994978	0.999995285	1	4357	1291	3269	enriched	depleted
GO:0015665	alcohol transmembrane transporter activity	0.000324867	0.999995275	1	0.038212724	0.999995285	1	169	1694	3270	enriched	depleted
GO:0015669	gas transport	0.498794416	0.999993909	1	0.819766595	0.999995541	1	2452	4172	3271	depleted	depleted
GO:0015672	monovalent inorganic cation transport	0.873541504	0.961563163	0.892247587	0.990590445	0.999995541	1	3754	2708	2403	enriched	depleted
GO:0015682	ferric iron transport	0.534229293	0.999991526	1	0.835547015	0.999995541	1	2567	3466	3272	enriched	depleted
GO:0015695	organic cation transport	0.05949522	0.232671469	0.285211563	0.286146994	0.999995541	1	730	1817	1807	enriched	enriched
GO:0015697	quaternary ammonium group transport	0.128988853	0.126777823	0.175235656	0.443329297	0.916242125	0.991483731	1068	541	1496	enriched	enriched
GO:0015698	inorganic anion transport	0.548488204	0.999988219	0.652341431	0.843811951	0.999995541	1	2611	3033	2258	enriched	depleted
GO:0015701	bicarbonate transport	0.613763447	0.99999409	1	0.884020526	0.999995541	1	2848	4183	3273	depleted	depleted
GO:0015711	organic anion transport	0.901560746	0.866171511	1	0.997807233	0.999995541	1	3831	2597	3274	depleted	enriched
GO:0015718	monocarboxylic acid transport	0.001918526	0.005495908	0.049266736	0.032185068	0.201636775	0.419841863	151	128	962	enriched	enriched
GO:0015721	bile acid and bile salt transport	0.179969613	0.999993321	1	0.52047006	0.999995541	1	1302	3973	3275	enriched	depleted
GO:0015800	acidic amino acid transport	0.263404277	0.999993316	1	0.632389246	0.999995541	1	1636	3957	3276	depleted	depleted
GO:0015804	neutral amino acid transport	0.844568033	0.999993133	1	0.984314948	0.999995541	1	3661	3897	3277	enriched	depleted
GO:0015807	L-amino acid transport	0.200820603	0.999992957	1	0.552700952	0.999995541	1	1389	3853	3278	depleted	depleted
GO:0015813	L-glutamate transport	0.312200388	0.999993503	1	0.676465172	0.999995541	1	1817	4014	3279	depleted	depleted
GO:0015833	peptide transport	0.012976698	0.920912736	0.034076534	0.112827507	0.999995541	0.326506486	339	2655	883	enriched	depleted
GO:0015837	amine transport	0.495648554	0.964268334	0.263846341	0.818288025	0.999995541	1	2440	2718	1771	enriched	depleted
GO:0015838	amino-acid betaine transport	0.281301601	0.055033183	0.126295071	0.651003075	0.693882846	0.78609395	1707	325	1277	enriched	enriched
GO:0015844	monoamine transport	0.997835256	0.999988972	1	0.999994937	0.999995541	1	4073	3096	3280	depleted	depleted
GO:0015849	organic acid transport	0.017831965	0.000121882	0.045373331	0.138414577	0.01493245	0.394043928	393	31	944	enriched	enriched
GO:0015850	organic alcohol transport	0.622825233	0.999989197	1	0.889596083	0.999995541	1	2870	3118	3281	enriched	depleted
GO:0015872	dopamine transport	0.736874654	0.999992606	1	0.944856474	0.999995541	1	3226	3734	3282	enriched	depleted
GO:0015874	norepinephrine transport	0.393332591	0.999994776	1	0.743799657	0.999995541	1	2096	4452	3283	depleted	depleted
GO:0015893	drug transport	0.01214702	0.999994774	0.112607599	0.108091185	0.999995541	0.725639114	329	4443	1207	enriched	depleted
GO:0015908	fatty acid transport	0.00209162	0.00051124	0.014944229	0.03379736	0.036262141	0.187720706	156	62	728	enriched	enriched
GO:0015909	long-chain fatty acid transport	0.001553924	7.52E-05	0.007554488	0.028299619	0.011259934	0.118430959	136	25	606	enriched	enriched
GO:0015914	phospholipid transport	0.165281848	0.999991231	1	0.49437845	0.999995541	1	1248	3393	3284	enriched	depleted
GO:0015918	sterol transport	0.083266436	0.781973888	0.419207735	0.351772415	0.999995541	1	851	2494	2051	enriched	enriched
GO:0015923	mannosidase activity	0.635662308	0.999994327	1	0.978818238	0.999995285	1	3577	1588	3285	depleted	depleted
GO:0015926	glucosidase activity	0.648004618	0.999995015	1	0.978818238	0.999995285	1	3589	1672	3286	enriched	depleted
GO:0015929	hexosaminidase activity	0.75545126	0.999994547	1	0.999994978	0.999995285	1	4352	1621	3287	enriched	depleted
GO:0015931	nucleobase-containing compound transport	0.558385202	0.6896766	0.791619393	0.850723038	0.999995541	1	2670	2373	2364	depleted	depleted
GO:0015932	nucleobase-containing compound transmembrane transporter activity	0.306079449	0.999993138	1	0.814338871	0.999995285	1	2404	1461	3288	enriched	depleted
GO:0015934	large ribosomal subunit	0.795752325	0.999986401	1	0.99999495	0.99999504	1	4211	783	3289	depleted	depleted
GO:0015935	small ribosomal subunit	0.573428094	0.999988052	1	0.98741641	0.99999504	1	3703	802	3290	depleted	depleted
GO:0015936	coenzyme A metabolic process	0.5375734	0.083535523	1	0.837980961	0.748856142	1	2575	430	3291	enriched	enriched
GO:0015939	pantothenate metabolic process	0.785086743	0.999994777	1	0.962636335	0.999995541	1	3401	4455	3292	depleted	depleted
GO:0015949	nucleobase-containing small molecule interconversion	0.974135892	0.999993511	1	0.999994937	0.999995541	1	4012	4040	3293	enriched	depleted
GO:0015980	energy derivation by oxidation of organic compounds	0.034533226	0.531941601	0.332034795	0.208384822	0.999995541	1	545	2207	1912	enriched	depleted
GO:0015985	energy coupled proton transport, down electrochemical gradient	0.638481775	0.999993532	1	0.896604301	0.999995541	1	2909	4055	3294	depleted	depleted
GO:0015988	energy coupled proton transport, against electrochemical gradient	0.160161079	0.999991379	1	0.486260359	0.999995541	1	1227	3437	3295	enriched	depleted
GO:0015992	proton transport	0.871840536	0.999987514	1	0.989861599	0.999995541	1	3749	2989	3296	enriched	depleted
GO:0016010	dystrophin-associated glycoprotein complex	0.322655273	0.999992962	1	0.850618754	0.99999504	1	2648	895	3297	depleted	depleted
GO:0016032	viral reproduction	0.505129947	0.926218352	0.930357893	0.822231696	0.999995541	1	2470	2661	2416	enriched	depleted
GO:0016042	lipid catabolic process	0.7000811	0.775415208	0.409751552	0.928465895	0.999995541	1	3084	2485	2033	enriched	depleted
GO:0016045	detection of bacterium	0.999993607	0.999994124	1	0.999994937	0.999995541	1	4104	4250	3298	depleted	depleted
GO:0016049	cell growth	0.007052999	0.160687611	0.000217448	0.076834958	0.999995541	0.006902607	259	1695	241	enriched	enriched
GO:0016050	vesicle organization	0.484624547	0.323762961	0.565202576	0.813002922	0.999995541	1	2376	1955	2195	enriched	enriched
GO:0016051	carbohydrate biosynthetic process	0.752934995	0.99997905	0.869603853	0.952460853	0.999995541	1	3290	2776	2395	enriched	depleted
GO:0016052	carbohydrate catabolic process	0.020903483	0.821865097	0.474676935	0.153102867	0.999995541	1	422	2540	2119	enriched	enriched
GO:0016053	organic acid biosynthetic process	0.006352752	0.164622269	0.1270457	0.071743507	0.999995541	0.788302785	249	1703	1281	enriched	enriched
GO:0016054	organic acid catabolic process	0.675298848	0.413758021	0.819423849	0.918975617	0.999995541	1	3021	2072	2374	depleted	enriched
GO:0016055	Wnt receptor signaling pathway	0.025058405	0.455760633	0.001141174	0.172297842	0.999995541	0.026205675	451	2116	371	enriched	depleted
GO:0016064	immunoglobulin mediated immune response	0.980219381	0.999985672	0.048447825	0.999994937	0.999995541	0.414718826	4027	2902	956	enriched	depleted
GO:0016072	rRNA metabolic process	0.031762305	0.999983596	1	0.19693085	0.999995541	1	528	2828	3299	depleted	depleted
GO:0016073	snRNA metabolic process	0.446119333	0.999994115	1	0.786937375	0.999995541	1	2257	4236	3300	depleted	depleted
GO:0016079	synaptic vesicle exocytosis	0.876312885	0.999991367	1	0.991030209	0.999995541	1	3764	3420	3301	enriched	depleted
GO:0016101	diterpenoid metabolic process	0.219428062	0.99998993	1	0.581552334	0.999995541	1	1463	3201	3302	enriched	depleted
GO:0016125	sterol metabolic process	0.771693716	0.824411629	0.330723605	0.957042238	0.999995541	1	3365	2542	1910	enriched	depleted
GO:0016126	sterol biosynthetic process	0.808684296	0.503927694	0.400752185	0.968091753	0.999995541	1	3478	2176	2019	depleted	enriched
GO:0016175	superoxide-generating NADPH oxidase activity	0.999994924	0.999995047	1	0.999994978	0.999995285	1	4540	1692	3303	depleted	depleted
GO:0016180	snRNA processing	0.593830856	0.999994551	1	0.868303129	0.999995541	1	2774	4406	3304	depleted	depleted
GO:0016197	endosomal transport	0.694625283	0.85043246	0.35047322	0.925938022	0.999995541	1	3073	2574	1946	enriched	depleted
GO:0016202	regulation of striated muscle tissue development	0.174051437	0.922237254	0.50678115	0.510660349	0.999995541	1	1284	2656	2148	enriched	depleted
GO:0016208	AMP binding	0.568686707	0.999995007	1	0.970981509	0.999995285	1	3502	1667	3305	enriched	depleted
GO:0016209	antioxidant activity	0.388366168	0.999988219	0.41692367	0.876070133	0.999995285	1	2817	1284	2047	depleted	depleted
GO:0016226	iron-sulfur cluster assembly	0.72468334	0.006984041	1	0.941785517	0.231446525	1	3192	138	3306	enriched	enriched
GO:0016229	steroid dehydrogenase activity	0.227036742	0.999991688	1	0.762681657	0.999995285	1	2172	1384	3307	enriched	depleted
GO:0016234	inclusion body	0.901789381	0.999991374	1	0.99999495	0.99999504	1	4251	852	3308	enriched	depleted
GO:0016235	aggresome	0.779289929	0.999993134	1	0.99999495	0.99999504	1	4202	902	3309	enriched	depleted
GO:0016236	macroautophagy	0.117941729	0.999989917	1	0.424341527	0.999995541	1	1021	3194	3310	depleted	depleted
GO:0016247	channel regulator activity	0.213007444	0.936025837	1	0.754654945	0.999995285	1	2134	1223	3311	depleted	enriched
GO:0016254	preassembly of GPI anchor in ER membrane	0.999993603	0.999993718	1	0.999994937	0.999995541	1	4103	4117	3312	depleted	depleted
GO:0016272	prefoldin complex	0.695029475	0.999995025	1	0.99999495	0.99999504	1	4170	1002	3313	depleted	depleted
GO:0016278	lysine N-methyltransferase activity	0.084053379	0.999989906	0.37136091	0.538850272	0.999995285	1	1358	1325	1973	depleted	depleted
GO:0016289	CoA hydrolase activity	0.017755198	0.000280485	1	0.23350775	0.027051173	1	593	47	3314	enriched	enriched
GO:0016298	lipase activity	0.664177207	0.889315638	0.726783804	0.978818238	0.999995285	1	3607	1214	2306	depleted	depleted
GO:0016303	1-phosphatidylinositol-3-kinase activity	0.442441601	0.999995013	1	0.927631182	0.999995285	1	3076	1669	3315	depleted	depleted
GO:0016307	phosphatidylinositol phosphate kinase activity	0.290969913	0.999994548	1	0.814195892	0.999995285	1	2387	1623	3316	enriched	depleted
GO:0016311	dephosphorylation	0.295077297	0.99997555	0.319325753	0.662468847	0.999995541	1	1757	2763	1886	enriched	depleted
GO:0016323	basolateral plasma membrane	1.05E-06	0.350066799	0.068862541	0.000173208	0.99999504	0.522657414	7	643	1040	enriched	enriched
GO:0016324	apical plasma membrane	0.156948775	0.828542592	0.609147756	0.630874154	0.99999504	1	1633	717	2226	enriched	enriched
GO:0016327	apicolateral plasma membrane	0.258207649	0.584088571	0.106280875	0.811400148	0.99999504	0.698057213	2358	679	1169	enriched	depleted
GO:0016328	lateral plasma membrane	0.079979797	0.999991801	1	0.45321885	0.99999504	1	1101	861	3317	enriched	depleted
GO:0016331	morphogenesis of embryonic epithelium	0.23920792	0.691128772	0.093811336	0.605963421	0.999995541	0.643006447	1543	2375	1105	enriched	depleted
GO:0016337	cell-cell adhesion	0.013597585	0.846923999	0.719382224	0.115981088	0.999995541	1	347	2570	2295	enriched	depleted
GO:0016338	calcium-independent cell-cell adhesion	0.050978977	0.999992956	1	0.260237378	0.999995541	1	671	3851	3318	enriched	depleted
GO:0016339	calcium-dependent cell-cell adhesion	0.928358181	0.999991671	1	0.999994937	0.999995541	1	3898	3509	3319	depleted	depleted
GO:0016358	dendrite development	0.211967334	0.650233038	0.614311068	0.570941992	0.999995541	1	1421	2337	2229	depleted	enriched
GO:0016363	nuclear matrix	0.832092288	0.910222815	0.182089825	0.99999495	0.99999504	1	4229	726	1530	enriched	depleted
GO:0016407	acetyltransferase activity	0.780468746	0.000233738	1	0.999994978	0.025360566	1	4363	45	3320	enriched	enriched
GO:0016408	C-acyltransferase activity	0.333251623	0.999993915	1	0.84432475	0.999995285	1	2616	1531	3321	depleted	depleted
GO:0016409	palmitoyltransferase activity	0.250913887	0.999993514	1	0.789105991	0.999995285	1	2266	1495	3322	depleted	depleted
GO:0016410	N-acyltransferase activity	0.68416534	0.000220473	1	0.9863991	0.025360566	1	3692	44	3323	enriched	enriched
GO:0016411	acylglycerol O-acyltransferase activity	0.577008341	0.999994109	1	0.970981509	0.999995285	1	3511	1549	3324	enriched	depleted
GO:0016441	posttranscriptional gene silencing	0.291091377	0.999991508	0.263881011	0.657843732	0.999995541	1	1747	3448	1772	enriched	depleted
GO:0016445	somatic diversification of immunoglobulins	0.932641936	0.999989682	0.063593953	0.999994937	0.999995541	0.496390889	3910	3171	1021	depleted	depleted
GO:0016447	somatic recombination of immunoglobulin gene segments	0.753781361	0.999990419	0.048754659	0.952460853	0.999995541	0.416643152	3294	3265	959	enriched	depleted
GO:0016458	gene silencing	0.738196423	0.99998564	0.59885788	0.944856474	0.999995541	1	3231	2898	2219	enriched	depleted
GO:0016459	myosin complex	0.272220443	0.999987586	1	0.82256338	0.99999504	1	2475	795	3325	enriched	depleted
GO:0016460	myosin II complex	0.546550854	0.999992451	1	0.962319896	0.99999504	1	3399	875	3326	depleted	depleted
GO:0016469	proton-transporting two-sector ATPase complex	0.672320917	0.99998946	1	0.99999495	0.99999504	1	4164	824	3327	depleted	depleted
GO:0016471	vacuolar proton-transporting V-type ATPase complex	0.92825707	0.999994325	1	0.99999495	0.99999504	1	4259	951	3328	enriched	depleted
GO:0016485	protein processing	0.221266309	0.066838351	0.041001133	0.581552334	0.725487777	0.372975679	1475	364	923	enriched	enriched
GO:0016486	peptide hormone processing	0.255977234	0.999992622	1	0.623739939	0.999995541	1	1603	3765	3329	enriched	depleted
GO:0016493	C-C chemokine receptor activity	0.675353761	0.999994552	0.118726818	0.980037686	0.999995285	0.753139271	3620	1628	1237	depleted	depleted
GO:0016500	protein-hormone receptor activity	0.487319142	0.999994783	1	0.935724077	0.999995285	1	3154	1659	3330	depleted	depleted
GO:0016504	peptidase activator activity	0.57807594	0.291975684	1	0.970981509	0.999995285	1	3512	1068	3331	depleted	enriched
GO:0016505	apoptotic protease activator activity	0.438465427	0.999992618	1	0.92375726	0.999995285	1	3052	1425	3332	depleted	depleted
GO:0016514	SWI/SNF complex	0.99125978	0.999993892	1	0.99999495	0.99999504	1	4277	926	3333	enriched	depleted
GO:0016525	negative regulation of angiogenesis	0.727172549	0.085529597	0.010883558	0.942615211	0.75388402	0.150620142	3197	437	676	enriched	enriched
GO:0016528	sarcoplasm	0.711982963	0.140351545	1	0.99999495	0.99999504	1	4175	621	3334	depleted	enriched
GO:0016529	sarcoplasmic reticulum	0.978884002	0.096587406	1	0.99999495	0.835396336	1	4272	488	3335	depleted	enriched
GO:0016538	cyclin-dependent protein kinase regulator activity	0.223544566	0.099391528	1	0.762681657	0.991630413	1	2169	614	3336	enriched	enriched
GO:0016558	protein import into peroxisome matrix	0.999994231	0.999994336	1	0.999994937	0.999995541	1	4117	4335	3337	depleted	depleted
GO:0016568	chromatin modification	0.351257661	0.55943082	0.281085368	0.711114494	0.999995541	1	1957	2235	1798	depleted	depleted
GO:0016569	covalent chromatin modification	0.359491605	0.720349889	0.501426337	0.714213542	0.999995541	1	1990	2416	2144	depleted	enriched
GO:0016570	histone modification	0.265206956	0.687924134	0.738038902	0.633911583	0.999995541	1	1645	2370	2320	depleted	enriched
GO:0016571	histone methylation	0.357416516	0.799474542	0.474003926	0.714213542	0.999995541	1	1979	2515	2117	depleted	enriched
GO:0016572	histone phosphorylation	0.618501499	0.999993146	1	0.887367481	0.999995541	1	2862	3931	3338	depleted	depleted
GO:0016573	histone acetylation	0.850606914	0.161331532	1	0.986033044	0.999995541	1	3678	1697	3339	enriched	enriched
GO:0016574	histone ubiquitination	0.591166925	0.228878116	0.271366397	0.867067556	0.999995541	1	2766	1810	1786	enriched	enriched
GO:0016575	histone deacetylation	0.662960188	0.999991351	1	0.912303622	0.999995541	1	2988	3410	3340	depleted	depleted
GO:0016577	histone demethylation	0.165973375	0.999993128	1	0.494860143	0.999995541	1	1252	3887	3341	depleted	depleted
GO:0016578	histone deubiquitination	0.929994625	0.999993899	1	0.999994937	0.999995541	1	3904	4140	3342	enriched	depleted
GO:0016579	protein deubiquitination	0.548098592	0.999987601	0.483168022	0.843811951	0.999995541	1	2609	2996	2128	depleted	depleted
GO:0016580	Sin3 complex	0.999994668	0.99999478	1	0.99999495	0.99999504	1	4309	987	3343	depleted	depleted
GO:0016581	NuRD complex	0.345441654	0.999994104	1	0.850618754	0.99999504	1	2660	933	3344	enriched	depleted
GO:0016585	chromatin remodeling complex	0.831049632	0.999982594	1	0.99999495	0.99999504	1	4227	752	3345	depleted	depleted
GO:0016591	DNA-directed RNA polymerase II, holoenzyme	0.046964514	0.999985422	1	0.361773521	0.99999504	1	870	770	3346	depleted	depleted
GO:0016592	mediator complex	0.217091192	0.005879925	1	0.738110052	0.131763776	1	2068	101	3347	enriched	enriched
GO:0016594	glycine binding	0.362297218	0.999994329	1	0.876070133	0.999995285	1	2791	1591	3348	depleted	depleted
GO:0016597	amino acid binding	0.508042607	0.255124446	0.569166903	0.948689902	0.999995285	1	3250	1058	2198	enriched	enriched
GO:0016601	Rac protein signal transduction	0.879286846	0.999992778	0.181635624	0.992138963	0.999995541	1	3771	3785	1526	depleted	depleted
GO:0016604	nuclear body	0.811665521	0.999974423	0.927832949	0.99999495	0.99999504	1	4219	741	2414	enriched	depleted
GO:0016605	PML body	0.95317682	0.999986728	1	0.99999495	0.99999504	1	4265	786	3349	depleted	depleted
GO:0016607	nuclear speck	0.340759289	0.999981046	0.759838081	0.850618754	0.99999504	1	2657	747	2343	enriched	depleted
GO:0016614	oxidoreductase activity, acting on CH-OH group of donors	0.020010273	0.454489308	1	0.255425246	0.999995285	1	663	1113	3350	enriched	enriched
GO:0016616	oxidoreductase activity, acting on the CH-OH group of donors, NAD or NADP as acceptor	0.007930016	0.912244919	1	0.176493682	0.999995285	1	457	1217	3351	enriched	depleted
GO:0016620	oxidoreductase activity, acting on the aldehyde or oxo group of donors, NAD or NADP as acceptor	0.0679875	0.999991521	1	0.495908825	0.999995285	1	1257	1375	3352	enriched	depleted
GO:0016627	oxidoreductase activity, acting on the CH-CH group of donors	0.14010754	0.505241973	1	0.633402836	0.999995285	1	1640	1127	3353	enriched	enriched
GO:0016628	oxidoreductase activity, acting on the CH-CH group of donors, NAD or NADP as acceptor	0.002082712	0.122857531	1	0.106340823	0.999995285	1	323	1014	3354	enriched	enriched
GO:0016634	oxidoreductase activity, acting on the CH-CH group of donors, oxygen as acceptor	0.999994682	0.999994786	1	0.999994978	0.999995285	1	4533	1662	3355	depleted	depleted
GO:0016638	oxidoreductase activity, acting on the CH-NH2 group of donors	0.298715357	0.99999332	1	0.814195892	0.999995285	1	2395	1478	3356	depleted	depleted
GO:0016641	oxidoreductase activity, acting on the CH-NH2 group of donors, oxygen as acceptor	0.466606457	0.999994105	1	0.935724077	0.999995285	1	3132	1542	3357	depleted	depleted
GO:0016645	oxidoreductase activity, acting on the CH-NH group of donors	0.136959958	0.00647032	1	0.62900129	0.255283553	1	1626	143	3358	enriched	enriched
GO:0016646	oxidoreductase activity, acting on the CH-NH group of donors, NAD or NADP as acceptor	0.341687963	0.116792101	1	0.854712252	0.999995285	1	2704	1009	3359	enriched	enriched
GO:0016651	oxidoreductase activity, acting on NADH or NADPH	0.629101621	0.156020838	1	0.978818238	0.999995285	1	3575	1027	3360	depleted	enriched
GO:0016655	oxidoreductase activity, acting on NADH or NADPH, quinone or similar compound as acceptor	0.694981847	0.302301206	1	0.995452546	0.999995285	1	3811	1069	3361	depleted	enriched
GO:0016667	oxidoreductase activity, acting on a sulfur group of donors	0.713069901	0.999988647	1	0.999994978	0.999995285	1	4323	1289	3362	depleted	depleted
GO:0016675	oxidoreductase activity, acting on a heme group of donors	0.937467615	0.999992301	1	0.999994978	0.999995285	1	4455	1408	3363	enriched	depleted
GO:0016701	oxidoreductase activity, acting on single donors with incorporation of molecular oxygen	0.248394067	0.25933998	0.059942226	0.785427826	0.999995285	0.479443407	2252	1059	1004	enriched	enriched
GO:0016702	oxidoreductase activity, acting on single donors with incorporation of molecular oxygen, incorporation of two atoms of oxygen	0.242907141	0.253909122	0.058342905	0.784344865	0.999995285	0.469857738	2239	1057	996	enriched	enriched
GO:0016705	oxidoreductase activity, acting on paired donors, with incorporation or reduction of molecular oxygen	0.247379359	0.766237474	0.499177067	0.785427826	0.999995285	1	2251	1189	2141	enriched	enriched
GO:0016706	oxidoreductase activity, acting on paired donors, with incorporation or reduction of molecular oxygen, 2-oxoglutarate as one donor, and incorporation of one atom each of oxygen into both donors	0.240058537	0.999989203	1	0.783260535	0.999995285	1	2236	1301	3364	enriched	depleted
GO:0016709	oxidoreductase activity, acting on paired donors, with incorporation or reduction of molecular oxygen, NADH or NADPH as one donor, and incorporation of one atom of oxygen	0.072569038	0.020232012	1	0.505526679	0.570756956	1	1272	240	3365	enriched	enriched
GO:0016712	oxidoreductase activity, acting on paired donors, with incorporation or reduction of molecular oxygen, reduced flavin or flavoprotein as one donor, and incorporation of one atom of oxygen	0.123062677	0.115226832	1	0.591172486	0.999995285	1	1500	1008	3366	enriched	enriched
GO:0016722	oxidoreductase activity, oxidizing metal ions	0.071143945	0.030148616	1	0.505526679	0.602428629	1	1271	266	3367	enriched	enriched
GO:0016725	oxidoreductase activity, acting on CH or CH2 groups	0.574918971	0.99999503	1	0.970981509	0.999995285	1	3509	1690	3368	enriched	depleted
GO:0016741	transferase activity, transferring one-carbon groups	0.374815635	0.416154534	0.872933717	0.876070133	0.999995285	1	2802	1102	2396	depleted	enriched
GO:0016746	transferase activity, transferring acyl groups	0.716106509	0.001935512	0.901018575	0.999994978	0.120001759	1	4325	97	2407	enriched	enriched
GO:0016747	transferase activity, transferring acyl groups other than amino-acyl groups	0.80484525	0.014185127	1	0.999994978	0.478376608	1	4381	210	3369	depleted	enriched
GO:0016755	transferase activity, transferring amino-acyl groups	0.223239136	0.102567367	1	0.762681657	0.997849978	1	2168	616	3370	enriched	enriched
GO:0016757	transferase activity, transferring glycosyl groups	0.749924772	0.624356432	0.525476023	0.999994978	0.999995285	1	4347	1149	2167	depleted	depleted
GO:0016758	transferase activity, transferring hexosyl groups	0.529152893	0.495383755	0.588218647	0.958591608	0.999995285	1	3377	1122	2213	depleted	depleted
GO:0016763	transferase activity, transferring pentosyl groups	0.703348906	0.426059371	0.368685051	0.999994978	0.999995285	1	4317	1107	1970	enriched	enriched
GO:0016765	transferase activity, transferring alkyl or aryl (other than methyl) groups	0.509319694	0.40206429	1	0.948689902	0.999995285	1	3252	1099	3371	enriched	enriched
GO:0016769	transferase activity, transferring nitrogenous groups	0.38052906	0.999992607	1	0.876070133	0.999995285	1	2807	1420	3372	enriched	depleted
GO:0016775	phosphotransferase activity, nitrogenous group as acceptor	0.45604362	0.999993335	0.015883049	0.935724077	0.999995285	0.19739806	3123	1485	741	enriched	depleted
GO:0016776	phosphotransferase activity, phosphate group as acceptor	0.512883794	0.381952154	1	0.95124601	0.999995285	1	3275	1092	3373	depleted	enriched
GO:0016779	nucleotidyltransferase activity	0.420053202	0.921828945	1	0.906980545	0.999995285	1	2969	1220	3374	depleted	depleted
GO:0016780	phosphotransferase activity, for other substituted phosphate groups	0.406253304	0.999993704	1	0.897271928	0.999995285	1	2912	1510	3375	depleted	depleted
GO:0016782	transferase activity, transferring sulfur-containing groups	0.950619639	0.999988123	1	0.999994978	0.999995285	1	4463	1282	3376	enriched	depleted
GO:0016790	thiolester hydrolase activity	0.29752414	0.394860036	0.636577516	0.814195892	0.999995285	1	2393	1097	2248	enriched	enriched
GO:0016791	phosphatase activity	0.244881865	0.623380842	0.531211449	0.784344865	0.999995285	1	2242	1148	2171	enriched	depleted
GO:0016796	exonuclease activity, active with either ribo- or deoxyribonucleic acids and producing 5'-phosphomonoesters	0.999992478	0.999992611	1	0.999994978	0.999995285	1	4501	1422	3377	depleted	depleted
GO:0016798	hydrolase activity, acting on glycosyl bonds	0.878253897	0.946605187	1	0.999994978	0.999995285	1	4423	1228	3378	enriched	depleted
GO:0016799	hydrolase activity, hydrolyzing N-glycosyl compounds	0.111264515	0.089470317	1	0.580159593	0.935665485	1	1453	570	3379	enriched	enriched
GO:0016801	hydrolase activity, acting on ether bonds	0.880011055	0.999995016	1	0.999994978	0.999995285	1	4425	1673	3380	depleted	depleted
GO:0016805	dipeptidase activity	0.999994	0.999994108	1	0.999994978	0.999995285	1	4515	1546	3381	depleted	depleted
GO:0016810	hydrolase activity, acting on carbon-nitrogen (but not peptide) bonds	0.230463631	0.82821251	1	0.766446099	0.999995285	1	2187	1199	3382	depleted	depleted
GO:0016811	hydrolase activity, acting on carbon-nitrogen (but not peptide) bonds, in linear amides	0.161226017	0.999988642	1	0.684597449	0.999995285	1	1850	1288	3383	depleted	depleted
GO:0016812	hydrolase activity, acting on carbon-nitrogen (but not peptide) bonds, in cyclic amides	0.705077266	0.999995016	1	0.999994978	0.999995285	1	4318	1674	3384	enriched	depleted
GO:0016813	hydrolase activity, acting on carbon-nitrogen (but not peptide) bonds, in linear amidines	0.999994436	0.999994548	1	0.999994978	0.999995285	1	4526	1622	3385	depleted	depleted
GO:0016814	hydrolase activity, acting on carbon-nitrogen (but not peptide) bonds, in cyclic amidines	0.68448305	0.276976087	1	0.9863991	0.999995285	1	3693	1065	3386	enriched	enriched
GO:0016820	hydrolase activity, acting on acid anhydrides, catalyzing transmembrane movement of substances	0.293096621	0.715370301	1	0.814195892	0.999995285	1	2389	1175	3387	enriched	depleted
GO:0016829	lyase activity	0.743157332	0.725853851	1	0.999994978	0.999995285	1	4342	1178	3388	depleted	enriched
GO:0016830	carbon-carbon lyase activity	0.613089498	0.999989693	1	0.972873281	0.999995285	1	3546	1319	3389	enriched	depleted
GO:0016831	carboxy-lyase activity	0.739856773	0.999991253	1	0.999994978	0.999995285	1	4339	1369	3390	enriched	depleted
GO:0016835	carbon-oxygen lyase activity	0.9498643	0.070790072	1	0.999994978	0.797997178	1	4461	472	3391	depleted	enriched
GO:0016836	hydro-lyase activity	0.984050817	0.309609076	1	0.999994978	0.999995285	1	4481	1071	3392	enriched	enriched
GO:0016846	carbon-sulfur lyase activity	0.838955302	0.999995025	1	0.999994978	0.999995285	1	4399	1685	3393	enriched	depleted
GO:0016849	phosphorus-oxygen lyase activity	0.505534468	0.999992777	1	0.948689902	0.999995285	1	3248	1432	3394	depleted	depleted
GO:0016853	isomerase activity	0.260392317	0.805613492	0.748937926	0.799341853	0.999995285	1	2301	1195	2335	depleted	depleted
GO:0016854	racemase and epimerase activity	0.999994221	0.99999432	1	0.999994978	0.999995285	1	4520	1579	3395	depleted	depleted
GO:0016859	cis-trans isomerase activity	0.933977081	0.243512374	0.314691295	0.999994978	0.999995285	1	4451	1056	1874	depleted	enriched
GO:0016860	intramolecular oxidoreductase activity	0.992480232	0.999989819	1	0.999994978	0.999995285	1	4489	1323	3396	enriched	depleted
GO:0016861	intramolecular oxidoreductase activity, interconverting aldoses and ketoses	0.999994689	0.99999478	1	0.999994978	0.999995285	1	4535	1654	3397	depleted	depleted
GO:0016862	intramolecular oxidoreductase activity, interconverting keto- and enol-groups	0.60798745	0.99999456	1	0.972873281	0.999995285	1	3540	1634	3398	depleted	depleted
GO:0016863	intramolecular oxidoreductase activity, transposing C=C bonds	0.672392603	0.999994348	1	0.980037686	0.999995285	1	3616	1599	3399	depleted	depleted
GO:0016866	intramolecular transferase activity	0.282195448	0.999991991	1	0.814195892	0.999995285	1	2379	1393	3400	depleted	depleted
GO:0016874	ligase activity	0.804557421	0.843356702	0.764943964	0.999994978	0.999995285	1	4380	1201	2344	depleted	enriched
GO:0016877	ligase activity, forming carbon-sulfur bonds	0.026648795	0.999991524	1	0.292799424	0.999995285	1	740	1376	3401	enriched	depleted
GO:0016878	acid-thiol ligase activity	0.227421202	0.99999297	1	0.762681657	0.999995285	1	2173	1449	3402	enriched	depleted
GO:0016879	ligase activity, forming carbon-nitrogen bonds	0.779825773	0.509646972	0.456773169	0.999994978	0.999995285	1	4362	1130	2092	depleted	enriched
GO:0016881	acid-amino acid ligase activity	0.44016333	0.84714058	0.378837767	0.925089033	0.999995285	1	3067	1205	1986	depleted	depleted
GO:0016884	carbon-nitrogen ligase activity, with glutamine as amido-N-donor	0.999994926	0.999995023	1	0.999994978	0.999995285	1	4541	1681	3403	depleted	depleted
GO:0016887	ATPase activity	0.082235556	0.121557035	1	0.534439731	0.999995285	1	1347	1013	3404	depleted	depleted
GO:0016888	endodeoxyribonuclease activity, producing 5'-phosphomonoesters	0.99999423	0.999994353	1	0.999994978	0.999995285	1	4521	1600	3405	depleted	depleted
GO:0016891	endoribonuclease activity, producing 5'-phosphomonoesters	0.226584502	0.999992297	0.226951015	0.762681657	0.999995285	1	2171	1407	1663	depleted	depleted
GO:0016892	endoribonuclease activity, producing 3'-phosphomonoesters	0.999994017	0.999994125	1	0.999994978	0.999995285	1	4516	1558	3406	depleted	depleted
GO:0016893	endonuclease activity, active with either ribo- or deoxyribonucleic acids and producing 5'-phosphomonoesters	0.125297372	0.999990578	0.319375711	0.591172486	0.999995285	1	1506	1347	1887	depleted	depleted
GO:0016894	endonuclease activity, active with either ribo- or deoxyribonucleic acids and producing 3'-phosphomonoesters	0.999992848	0.999992988	1	0.999994978	0.999995285	1	4502	1451	3407	depleted	depleted
GO:0016896	exoribonuclease activity, producing 5'-phosphomonoesters	0.999993785	0.999993901	1	0.999994978	0.999995285	1	4509	1521	3408	depleted	depleted
GO:0016903	oxidoreductase activity, acting on the aldehyde or oxo group of donors	0.287956613	0.999990044	1	0.814195892	0.999995285	1	2383	1331	3409	enriched	depleted
GO:0016917	GABA receptor activity	0.082505673	0.129986015	1	0.534439731	0.999995285	1	1349	1018	3410	depleted	enriched
GO:0016918	retinal binding	0.674742819	0.999994551	1	0.980037686	0.999995285	1	3618	1627	3411	depleted	depleted
GO:0016922	ligand-dependent nuclear receptor binding	0.143626752	0.999993125	1	0.636226703	0.999995285	1	1653	1455	3412	depleted	depleted
GO:0016925	protein sumoylation	0.953337929	0.999991665	1	0.999994937	0.999995541	1	3957	3496	3413	depleted	depleted
GO:0016998	cell wall macromolecule catabolic process	0.214244933	0.999994116	1	0.574398052	0.999995541	1	1429	4240	3414	enriched	depleted
GO:0017015	regulation of transforming growth factor beta receptor signaling pathway	0.06608286	0.11354661	0.136087964	0.305927666	0.872754649	0.824482029	771	508	1336	enriched	enriched
GO:0017016	Ras GTPase binding	0.475778969	0.533940323	1	0.935724077	0.999995285	1	3138	1136	3415	enriched	depleted
GO:0017017	MAP kinase tyrosine/serine/threonine phosphatase activity	0.010767657	0.999994317	0.008147635	0.185976326	0.999995285	0.125020654	486	1573	621	enriched	depleted
GO:0017022	myosin binding	0.045894441	0.02840121	1	0.398363747	0.596445833	1	947	263	3416	enriched	enriched
GO:0017038	protein import	0.362832209	0.054101287	0.000669217	0.717676428	0.687834919	0.017212218	1999	321	322	enriched	enriched
GO:0017046	peptide hormone binding	0.470534071	0.999990808	1	0.935724077	0.999995285	1	3134	1352	3417	depleted	depleted
GO:0017048	Rho GTPase binding	0.348043038	0.999989183	1	0.865970178	0.999995285	1	2759	1300	3418	enriched	depleted
GO:0017053	transcriptional repressor complex	0.443782913	0.9999881	0.441055687	0.933450502	0.99999504	1	3104	803	2076	enriched	depleted
GO:0017069	snRNA binding	0.999994022	0.999994112	1	0.999994978	0.999995285	1	4518	1554	3419	depleted	depleted
GO:0017075	syntaxin-1 binding	0.121408935	0.999994321	1	0.591172486	0.999995285	1	1499	1580	3420	enriched	depleted
GO:0017085	response to insecticide	0.580935676	0.999993708	1	0.861669411	0.999995541	1	2736	4108	3421	enriched	depleted
GO:0017091	AU-rich element binding	0.60625715	0.99999411	0.125859778	0.972873281	0.999995285	0.785542167	3538	1551	1271	enriched	depleted
GO:0017124	SH3 domain binding	0.663161758	0.802819599	0.733478545	0.978818238	0.999995285	1	3603	1194	2315	depleted	enriched
GO:0017127	cholesterol transporter activity	0.026593513	0.999994323	1	0.292799424	0.999995285	1	739	1583	3422	enriched	depleted
GO:0017134	fibroblast growth factor binding	0.205184037	0.117197872	0.015253064	0.739003087	0.999995285	0.191284718	2078	1010	730	enriched	enriched
GO:0017136	NAD-dependent histone deacetylase activity	0.477451278	0.99999409	1	0.935724077	0.999995285	1	3143	1533	3423	depleted	depleted
GO:0017137	Rab GTPase binding	0.492656571	0.758904398	1	0.935724077	0.999995285	1	3162	1187	3424	depleted	enriched
GO:0017144	drug metabolic process	0.133639351	0.107457533	1	0.450253246	0.854266117	1	1088	493	3425	enriched	enriched
GO:0017145	stem cell division	0.713008637	0.187809566	1	0.935635806	0.999995541	1	3122	1744	3426	depleted	enriched
GO:0017147	Wnt-protein binding	0.394951009	0.999992137	0.028205011	0.883550194	0.999995285	0.293551748	2847	1397	848	enriched	depleted
GO:0017148	negative regulation of translation	0.651256677	0.5585408	0.382403754	0.903269552	0.999995541	1	2959	2231	1994	enriched	enriched
GO:0017156	calcium ion-dependent exocytosis	0.52128965	0.999989321	1	0.828849614	0.999995541	1	2527	3132	3427	enriched	depleted
GO:0017157	regulation of exocytosis	0.599751495	0.999986543	1	0.872542387	0.999995541	1	2788	2945	3428	depleted	depleted
GO:0017158	regulation of calcium ion-dependent exocytosis	0.530036441	0.999992773	1	0.832531986	0.999995541	1	2556	3783	3429	enriched	depleted
GO:0017171	serine hydrolase activity	0.274978419	0.714938017	0.827492715	0.812405375	0.999995285	1	2370	1174	2377	depleted	enriched
GO:0017187	peptidyl-glutamic acid carboxylation	0.012076256	4.10E-05	1	0.108091185	0.006910082	1	326	23	3430	enriched	enriched
GO:0018024	histone-lysine N-methyltransferase activity	0.102180293	0.999990153	0.358276518	0.579893658	0.999995285	1	1443	1333	1955	depleted	depleted
GO:0018105	peptidyl-serine phosphorylation	0.777704144	0.999984095	0.002259281	0.959327826	0.999995541	0.04470735	3384	2838	444	enriched	depleted
GO:0018107	peptidyl-threonine phosphorylation	0.284177232	0.999988967	0.300256717	0.652710988	0.999995541	1	1720	3093	1837	enriched	depleted
GO:0018108	peptidyl-tyrosine phosphorylation	0.27854549	0.810907917	1.77E-05	0.649432457	0.999995541	0.000839141	1697	2524	117	enriched	enriched
GO:0018130	heterocycle biosynthetic process	0.177619308	0.243279741	0.976696881	0.517746836	0.999995541	1	1291	1836	2427	depleted	depleted
GO:0018149	peptide cross-linking	0.582727606	0.249668387	0.229890366	0.861979833	0.999995541	1	2743	1843	1676	enriched	enriched
GO:0018195	peptidyl-arginine modification	0.488696086	0.999994316	1	0.815445324	0.999995541	1	2419	4270	3431	depleted	depleted
GO:0018196	peptidyl-asparagine modification	0.327506592	0.999985327	1	0.689281182	0.999995541	1	1877	2890	3432	depleted	depleted
GO:0018198	peptidyl-cysteine modification	0.999994446	0.999994551	1	0.999994937	0.999995541	1	4123	4408	3433	depleted	depleted
GO:0018200	peptidyl-glutamic acid modification	0.00521982	0.001260392	1	0.063647876	0.070774537	1	232	78	3434	enriched	enriched
GO:0018202	peptidyl-histidine modification	0.59631709	0.999994779	0.098690872	0.869659069	0.999995541	0.663908531	2780	4458	1126	enriched	depleted
GO:0018205	peptidyl-lysine modification	0.937433775	0.331224582	0.731041399	0.999994937	0.999995541	1	3923	1965	2312	enriched	enriched
GO:0018208	peptidyl-proline modification	0.473512937	0.108899401	0.199906513	0.80575658	0.855479449	1	2333	498	1585	enriched	enriched
GO:0018209	peptidyl-serine modification	0.917365283	0.999983186	0.003525835	0.999994937	0.999995541	0.06330075	3879	2823	496	enriched	depleted
GO:0018210	peptidyl-threonine modification	0.27837709	0.999988635	0.323998552	0.649432457	0.999995541	1	1696	3061	1895	enriched	depleted
GO:0018212	peptidyl-tyrosine modification	0.310797738	0.826205616	1.99E-05	0.675567341	0.999995541	0.000935436	1812	2543	119	enriched	enriched
GO:0018279	protein N-linked glycosylation via asparagine	0.353924737	0.999985412	1	0.713674669	0.999995541	1	1966	2892	3435	depleted	depleted
GO:0018298	protein-chromophore linkage	0.434429061	0.02048847	0.118254745	0.778743765	0.427720804	0.750932738	2213	200	1234	enriched	enriched
GO:0018393	internal peptidyl-lysine acetylation	0.667641183	0.17007205	1	0.913881638	0.999995541	1	3003	1716	3436	enriched	enriched
GO:0018394	peptidyl-lysine acetylation	0.756161858	0.178995441	0.660971382	0.952460853	0.999995541	1	3302	1729	2260	enriched	enriched
GO:0018410	C-terminal protein amino acid modification	0.832847706	0.205157431	1	0.981119836	0.999995541	1	3627	1778	3437	depleted	enriched
GO:0018958	phenol-containing compound metabolic process	0.182928145	0.093143456	1	0.522461493	0.786796852	1	1318	460	3438	enriched	enriched
GO:0019001	guanyl nucleotide binding	0.300360899	0.359021175	0.002678689	0.814195892	0.999995285	0.051082833	2397	1084	462	depleted	depleted
GO:0019003	GDP binding	0.615599355	0.999992141	0.032073604	0.975073431	0.999995285	0.317341241	3549	1398	869	depleted	depleted
GO:0019005	SCF ubiquitin ligase complex	0.234151906	0.999992137	1	0.769040549	0.99999504	1	2194	870	3439	depleted	depleted
GO:0019048	virus-host interaction	0.047422445	0.511473066	1	0.250954116	0.999995541	1	640	2184	3440	enriched	enriched
GO:0019058	viral infectious cycle	0.354997818	0.904691227	0.603766103	0.713840492	0.999995541	1	1969	2636	2222	enriched	depleted
GO:0019059	initiation of viral infection	0.297026217	0.999992123	1	0.663950437	0.999995541	1	1763	3605	3441	depleted	depleted
GO:0019079	viral genome replication	0.141801239	0.070777257	0.359589384	0.459301932	0.725487777	1	1144	382	1957	enriched	enriched
GO:0019080	viral genome expression	0.523957633	0.999980821	0.716983945	0.828849614	0.999995541	1	2538	2793	2293	enriched	depleted
GO:0019098	reproductive behavior	0.599276904	0.999993133	1	0.872542387	0.999995541	1	2785	3899	3442	depleted	depleted
GO:0019104	DNA N-glycosylase activity	0.266370106	0.023620185	1	0.806109363	0.585196461	1	2338	255	3443	enriched	enriched
GO:0019199	transmembrane receptor protein kinase activity	0.810078429	0.406616415	0.075425089	0.999994978	0.999995285	0.55429214	4383	1101	1062	enriched	enriched
GO:0019200	carbohydrate kinase activity	0.714652199	0.183849005	1	0.999994978	0.999995285	1	4324	1037	3444	enriched	enriched
GO:0019201	nucleotide kinase activity	0.90139724	0.999992606	1	0.999994978	0.999995285	1	4436	1419	3445	enriched	depleted
GO:0019203	carbohydrate phosphatase activity	0.888303768	0.999995022	1	0.999994978	0.999995285	1	4431	1680	3446	depleted	depleted
GO:0019205	nucleobase-containing compound kinase activity	0.486370381	0.999989323	1	0.935724077	0.999995285	1	3153	1306	3447	depleted	depleted
GO:0019206	nucleoside kinase activity	0.716812688	0.999995028	1	0.999994978	0.999995285	1	4326	1688	3448	depleted	depleted
GO:0019207	kinase regulator activity	0.092247834	0.641943259	0.033580856	0.556049441	0.999995285	0.323974993	1398	1156	880	enriched	depleted
GO:0019208	phosphatase regulator activity	0.987589876	0.216160019	1	0.999994978	0.999995285	1	4483	1048	3449	depleted	enriched
GO:0019209	kinase activator activity	0.227574365	0.637962261	0.33872547	0.762681657	0.999995285	1	2174	1155	1921	enriched	enriched
GO:0019210	kinase inhibitor activity	0.197059446	0.502525047	0.07191225	0.733212322	0.999995285	0.537384482	2053	1126	1049	enriched	enriched
GO:0019212	phosphatase inhibitor activity	0.596560789	0.999990553	1	0.972873281	0.999995285	1	3533	1343	3450	enriched	depleted
GO:0019213	deacetylase activity	0.965743932	0.999991512	1	0.999994978	0.999995285	1	4470	1374	3451	depleted	depleted
GO:0019216	regulation of lipid metabolic process	0.000122624	0.664492157	0.001588806	0.006364847	0.999995541	0.033858226	42	2352	407	enriched	enriched
GO:0019217	regulation of fatty acid metabolic process	0.002717143	0.168440567	0.028078792	0.040990326	0.999995541	0.293038739	175	1714	845	enriched	enriched
GO:0019218	regulation of steroid metabolic process	0.00430478	0.671905673	0.116615003	0.055604553	0.999995541	0.742835621	212	2357	1228	enriched	enriched
GO:0019221	cytokine-mediated signaling pathway	0.046740407	0.163677081	0.00054794	0.248974261	0.999995541	0.01477693	635	1701	304	enriched	enriched
GO:0019228	regulation of action potential in neuron	0.099019499	0.477068372	0.009202421	0.388298577	0.999995541	0.13679736	918	2147	638	enriched	enriched
GO:0019229	regulation of vasoconstriction	0.023416916	0.001155343	0.001510797	0.16541455	0.06672932	0.032560124	434	76	400	enriched	enriched
GO:0019233	sensory perception of pain	0.755988015	0.999987507	0.444226053	0.952460853	0.999995541	1	3300	2987	2079	depleted	depleted
GO:0019239	deaminase activity	0.865028779	0.999991822	1	0.999994978	0.999995285	1	4415	1388	3452	enriched	depleted
GO:0019318	hexose metabolic process	0.157832426	0.707358241	0.105147888	0.483881605	0.999995541	0.692972751	1215	2402	1161	enriched	depleted
GO:0019319	hexose biosynthetic process	0.802380157	0.999987712	1	0.966058063	0.999995541	1	3463	3006	3453	enriched	depleted
GO:0019320	hexose catabolic process	0.04920525	0.351954599	0.608949157	0.255047212	0.999995541	1	661	1996	2225	enriched	enriched
GO:0019321	pentose metabolic process	0.323779066	0.999994791	1	0.686106151	0.999995541	1	1865	4484	3454	enriched	depleted
GO:0019359	nicotinamide nucleotide biosynthetic process	0.840492747	0.99999391	1	0.983761143	0.999995541	1	3648	4174	3455	depleted	depleted
GO:0019362	pyridine nucleotide metabolic process	0.594849415	0.418588921	1	0.868536	0.999995541	1	2778	2077	3456	enriched	enriched
GO:0019369	arachidonic acid metabolic process	0.24012964	0.016088376	0.105227651	0.606521607	0.380381897	0.692972751	1547	185	1163	enriched	enriched
GO:0019370	leukotriene biosynthetic process	0.001305905	0.004859454	0.194973228	0.02505339	0.187112138	1	126	122	1572	enriched	enriched
GO:0019377	glycolipid catabolic process	0.780976097	0.999994775	1	0.960890553	0.999995541	1	3392	4448	3457	enriched	depleted
GO:0019395	fatty acid oxidation	0.949139561	0.274311153	0.57758022	0.999994937	0.999995541	1	3944	1876	2205	depleted	enriched
GO:0019400	alditol metabolic process	0.347147856	0.999992288	1	0.709687314	0.999995541	1	1944	3669	3458	enriched	depleted
GO:0019430	removal of superoxide radicals	0.501123519	0.999994108	1	0.820344344	0.999995541	1	2458	4213	3459	enriched	depleted
GO:0019432	triglyceride biosynthetic process	0.01736583	0.999988539	1	0.136861698	0.999995541	1	388	3054	3460	enriched	depleted
GO:0019433	triglyceride catabolic process	0.238429161	0.999992448	1	0.605128121	0.999995541	1	1541	3701	3461	enriched	depleted
GO:0019438	aromatic compound biosynthetic process	0.754001263	0.231155173	1	0.952460853	0.999995541	1	3295	1814	3462	enriched	enriched
GO:0019439	aromatic compound catabolic process	0.015193403	0.190414614	1	0.123963491	0.999995541	1	364	1747	3463	enriched	enriched
GO:0019627	urea metabolic process	0.786818782	0.029371919	1	0.963096681	0.53013692	1	3407	230	3464	enriched	enriched
GO:0019674	NAD metabolic process	0.361520582	0.999992133	1	0.716835563	0.999995541	1	1994	3630	3465	enriched	depleted
GO:0019722	calcium-mediated signaling	0.953254357	0.050737979	0.030208882	0.999994937	0.663616383	0.308028226	3956	312	862	enriched	enriched
GO:0019724	B cell mediated immunity	0.95119308	0.999985414	0.050047029	0.999994937	0.999995541	0.424783007	3950	2893	965	depleted	depleted
GO:0019748	secondary metabolic process	0.301213853	0.171681891	1	0.666002663	0.999995541	1	1780	1719	3466	enriched	enriched
GO:0019751	polyol metabolic process	0.507288945	0.999990968	1	0.823794476	0.999995541	1	2481	3363	3467	enriched	depleted
[truncated: 2,546 more rows]
