# Supplementary material for: ChIP-Enrich: gene set enrichment testing for ChIP-seq data
Source: Nucleic Acids Res. 2014 May 30;42(13):e105. doi: 10.1093/nar/gku463 (PMC4117744; doi:10.1093/nar/gku463)
Supplement: SUPPLEMENTARY DATA [file supp_gku463_nar-00162-met-g-2014-File008.zip]

Archive with 19 entries (15 files):
- chipenrich_paper_simulation_code/core.R
- chipenrich_paper_simulation_code/gene_ontology_hg19.RData
- chipenrich_paper_simulation_code/jobs_sim_overdispersion.py
- chipenrich_paper_simulation_code/jobs_sim.py
- chipenrich_paper_simulation_code/locusdef_hg19_tss_midpt.tab
- chipenrich_paper_simulation_code/parse_overdisp.R
- chipenrich_paper_simulation_code/parse_sim.R
- chipenrich_paper_simulation_code/plots/
- chipenrich_paper_simulation_code/plots/qqunif.R
- chipenrich_paper_simulation_code/plots/qqplot_all_overdispersion.R
- chipenrich_paper_simulation_code/plots/qqplot_binomial_overdispersion.R
- chipenrich_paper_simulation_code/plots/rainbow_plots_paper.R
- chipenrich_paper_simulation_code/README.rst
- chipenrich_paper_simulation_code/results/
- chipenrich_paper_simulation_code/results/sim_normal/
- chipenrich_paper_simulation_code/results/sim_overdisp/
- chipenrich_paper_simulation_code/run_parser
- chipenrich_paper_simulation_code/run_sim_overdispersion.R
- chipenrich_paper_simulation_code/run_sim.R
