# Supplementary material for: ChIP-Enrich: gene set enrichment testing for ChIP-seq data
Source: Nucleic Acids Res. 2014 May 30;42(13):e105. doi: 10.1093/nar/gku463 (PMC4117744; doi:10.1093/nar/gku463)
Supplement: SUPPLEMENTARY DATA [file supp_gku463_nar-00162-met-g-2014-File008.zip › chipenrich_paper_simulation_code/core.R]

#!/usr/bin/env Rscript
library(mgcv);
library(IRanges)
library(GenomicRanges)
library(reshape)
library(gss)
library(lattice)
library(grid)
library(org.Hs.eg.db)
library(GO.db)
library(moments)
library(plyr);

my_recover = function() {
	sink();
	sink(NULL,type="message");
	recover();
}

my_browser = function() {
	sink();
	sink(NULL,type="message");
	traceback();
	browser();
	stop("Must terminate, sinks broken.");
}

read_peaks = function(file_path) { 
  d = read.table(file_path,sep="\t",header=T);
  
  # Check columns. 
  for (col in c("chrom","start","end")) {
    if (!col %in% names(d)) {
      stop(sprintf("error reading peaks: no column named '%s' in file",col));
    }
  }
  
  chroms = list();
  for (chr in unique(d$chrom)) {
    peaks_chrom = subset(d,chrom == chr);
    chroms[[chr]] = IRanges(start=peaks_chrom$start,end=peaks_chrom$end);
  }
  
  return(chroms);
}

load_peaks = function(dframe) {
  # Check columns. 
  for (col in c("chrom","start","end")) {
    if (!col %in% names(dframe)) {
      stop(sprintf("error in peaks data frame: no column named '%s'",col));
    }
  }
  
  chroms = list();
  for (chr in unique(dframe$chrom)) {
    peaks_chrom = subset(dframe,chrom == chr);
    chroms[[chr]] = IRanges(start=peaks_chrom$start,end=peaks_chrom$end);
  }
  
  return(chroms);
}

read_locusdef = function(file_path) {
  d = read.table(file_path,sep="\t",header=T,stringsAsFactors=F);

  # Check columns. 
  for (col in c("geneid","chrom","start","end")) {
    if (!col %in% names(d)) {
      stop(sprintf("error reading locus definition: no column named '%s' in file",col));
    }
  }
  	
	# Remove duplicated rows, not duplicated genes. 
	# Some genes will exist on multiple rows because they are split by 
	# other transcripts, or small nuclear RNAs, etc.
	d = unique(d);
	
  chroms = list();
  for (chr in unique(d$chrom)) {
    genes_chrom = subset(d,chrom == chr);
    chroms[[chr]] = IRanges(start=genes_chrom$start,end=genes_chrom$end,names=genes_chrom$geneid);
  }
  
  result = list();
  result$data = d;
  result$ranges = chroms;
  
	# Store as GRanges object as well, for convenience. 
	result$granges = GRanges(
			seqnames=d$chrom,
			ranges=IRanges(d$start,d$end),
			names=d$geneid
	);
	
  return(result);
}

read_mappa = function(file_path) {
	d = read.table(file_path,sep="\t",header=T,stringsAsFactors=F);
	
	# Check columns. 
	for (col in c("geneid","mappa")) {
		if (!col %in% names(d)) {
			stop(sprintf("error reading mappability data: no column named '%s' in file",col));
		}
	}
	
	# Genes in this file should not be duplicated. 
	if (sum(duplicated(d$geneid)) > 0) {
		stop("error reading mappability data: duplicate geneids exist in file");
	}
	
	return(d);
}

shuffle_peaks = function(peaks) {

}

assign_peaks = function(peaks,locusdef,midpoint=T) {
  results = list();
  for (chrom in names(peaks)) {
    if (!chrom %in% names(locusdef$ranges)) {
      next;
    }
    
    peak_ranges = peaks[[chrom]];
		
		if (midpoint) { 
			peak_mids = mid(peak_ranges);
			peak_ranges = IRanges(peak_mids,peak_mids);
		}
		
    gene_ranges = locusdef$ranges[[chrom]];
		
    overlaps = findOverlaps(peak_ranges,gene_ranges);
    overlap_matrix = as.matrix(overlaps);

    if (length(overlaps) == 0) {
      next;
    }
		
		matched_peaks = peak_ranges[overlap_matrix[,1]];
		matched_genes = gene_ranges[overlap_matrix[,2]];
		
    d = data.frame(
      chrom=chrom,
      peak_start=start(matched_peaks),
      peak_end=end(matched_peaks),
      gene_start=start(matched_genes),
      gene_end=end(matched_genes),
      geneid=names(matched_genes)
    );
    
    results[[chrom]] = d;
  }
	
  if (length(results) == 0) {
    return(NULL);
  } else{
  	result = merge_all(results);
	  return(result);
  }
}

read_tss = function(file_path) {
	d = read.table(file_path,sep="\t",header=T,stringsAsFactors=F);
	
	# Check columns. 
	for (col in c("entrezid","chrom","txStart","txEnd","strand")) {
		if (!col %in% names(d)) {
			stop(sprintf("error reading tss file: no column named '%s' in file",col));
		}
	}

	# Calculate TSS from data. 
	d$TSS = d$txStart;
	neg_strand = d$strand == "-";
	d[neg_strand,"TSS"] = d[neg_strand,"txEnd"];
	
	# Pare the data down to just unique txStarts. 
	# A gene could have multiple txStarts in theory, though. 
	d = subset(d,select=c("entrezid","chrom","TSS"));
	d = unique(d);
	
	chroms = list();
	for (chr in unique(d$chrom)) {
		genes_chrom = subset(d,chrom == chr);
		chroms[[chr]] = IRanges(start=genes_chrom$TSS,end=genes_chrom$TSS,names=genes_chrom$entrezid);
	}
	
	result = list();
	result$data = d;
	result$ranges = chroms;
	
	return(result);
}

num_peaks_per_gene = function(assigned_peaks,locusdef) { 
  # Add in gene lengths to locusdef data. 
  d = locusdef$data;
  d$length = d$end - d$start;
  
  # Sum up lengths for each gene. 
	d = stats::aggregate(length ~ geneid,d,sum);
	d$log10_length = log10(d$length);
	
  # Compute the total number of peaks assigned to each gene. 
	ppg = table(assigned_peaks$geneid);
	d_ppg = data.frame(geneid=names(ppg),num_peaks=as.numeric(ppg),stringsAsFactors=F);
	result = merge(d,d_ppg,by="geneid",all.x=T);
  result[is.na(result$num_peaks),]$num_peaks = 0;
	
	# Order by number of peaks in a gene. 
	result = result[order(result$num_peaks,decreasing=T),];
	
	return(result);
}

# For each peak, find the nearest TSS, and distance to it. 
peak_nearest_tss = function(peaks,tss,midpoint=T) {
	results = list();
	for (chrom in names(peaks)) {
		if (!chrom %in% names(tss$ranges)) {
			next;
		}
		
		peak_ranges = peaks[[chrom]];
		
		if (midpoint) { 
			peak_mids = mid(peak_ranges);
			peak_ranges = IRanges(peak_mids,peak_mids);
		}
		
		tss_ranges = tss$ranges[[chrom]];
		
		nearest_tss = tss_ranges[nearest(peak_ranges,tss_ranges)];
		
		dist_to_tss = distance(peak_ranges,nearest_tss);
		
		d = data.frame(
				chrom=chrom,
				peak_start=start(peak_ranges),
				peak_end=end(peak_ranges),
				nearest_tss=start(nearest_tss),
				dist_to_tss=dist_to_tss,
				geneid=names(nearest_tss)
		);
		
		results[[chrom]] = d;
	}
	
	return(merge_all(results));
}

# For each gene, find the nearest peak, and the distance to it. 
# Note that this finds distance to a peak, regardless of whether that peak
# would have actually been assigned to it. 
tss_nearest_peak = function(peaks,tss,midpoint=T) {
	results = list();
	for (chrom in names(peaks)) {
		if (!chrom %in% names(tss$ranges)) {
			next;
		}
		
		peak_ranges = peaks[[chrom]];
		
		if (midpoint) { 
			peak_mids = mid(peak_ranges);
			peak_ranges = IRanges(peak_mids,peak_mids);
		}
		
		tss_ranges = tss$ranges[[chrom]];
		
		nearest_peaks = peak_ranges[nearest(tss_ranges,peak_ranges)];
		
		dist_to_peak = distance(tss_ranges,nearest_peaks);
		
		d = data.frame(
				chrom = chrom,
				geneid = names(tss_ranges),
				tss = start(tss_ranges),
				nearest_peak_start = start(nearest_peaks),
				nearest_peak_end = end(nearest_peaks),
				dist_to_peak = dist_to_peak
		);
		
		results[[chrom]] = d;
	}
	
	return(merge_all(results));
}

add_emp_peak = function(gpw,bin_size=25) {
	d = gpw;
	d = d[order(d$log10_length),];
	d$group = ceiling((1:dim(d)[1])/bin_size);
	
	bygroup = stats::aggregate(peak ~ group,d,mean);
	d$emp_peak = bygroup$peak[d$group];
	d;
}

add_emp_peak_mappa = function(gpw,bin_size=25) {
	d = gpw;
	d = d[order(d$mappa),];
	d$group = ceiling((1:dim(d)[1])/bin_size);
	
	bygroup = stats::aggregate(peak ~ group,d,mean);
	d$emp_peak = bygroup$peak[d$group];
	d;
}

avg_binned_peak = function(gpw,bin_size=25) {
	d = gpw;
	d = d[order(d$log10_length),];
	d$group = ceiling((1:dim(d)[1])/bin_size);
	
	bygroup = stats::aggregate(cbind(peak,length) ~ group,d,mean);
	bygroup$log_avg_length = log10(bygroup$length);
	names(bygroup) = c("group","peak","avg_length","log_avg_length");
	bygroup;
}

avg_binned_peak_mappa = function(gpw,bin_size=25) {
	d = gpw;
	d = d[order(d$mappa),];
	d$group = ceiling((1:dim(d)[1])/bin_size);
	
	bygroup = stats::aggregate(cbind(peak,mappa) ~ group,d,mean);
	bygroup$log_avg_mappa = log10(bygroup$mappa);
	names(bygroup) = c("group","peak","avg_mappa","log_avg_mappa");
	bygroup;
}

make_gpw = function(locusdef,peak_genes) {
  d = locusdef$data;
	
	# Indicator vector for which genes have peaks. 
  d$peak = as.numeric(d$geneid %in% peak_genes);
	
	# Compute length and log10 length for each gene. 
  d$length = d$end - d$start;
	
	# For genes that exist across multiple rows, sum their lengths. 
	d = stats::aggregate(cbind(peak,length) ~ geneid,d,sum);
	d$log10_length = log10(d$length);
	
	# A gene could now have > 1 peak due to aggregating (above), reset it to be 
	# 1 or 0. 
	d$peak = as.integer(d$peak >= 1);

  # Set the weights to be the p(peak. 
  d$weight = d$peak;
	
  # Set the p(peak) to be just 0/1. 
  d$prob_peak = d$peak;

	# Sort by locus length. 
	d = d[order(d$log10_length),];

	return(subset(d,select=c("geneid","length","log10_length","peak","weight","prob_peak")));
}

calc_weights_gam = function(locusdef,peak_genes,mappa=NULL,...) {
	d = locusdef$data;
	
	# Indicator vector for which genes have peaks. 
	d$peak = as.numeric(d$geneid %in% peak_genes);
	
	# Compute length and log10 length for each gene. 
	d$length = d$end - d$start;
	
	# For genes that exist across multiple rows, sum their lengths. 
	d = stats::aggregate(cbind(peak,length) ~ geneid,d,sum);
	d$log10_length = log10(d$length);
	
	# A gene could now have > 1 peak due to aggregating (above), reset it to be 
	# 1 or 0. 
	d$peak = as.integer(d$peak >= 1);
	
	# Sort by locus length. 
	d = d[order(d$log10_length),];
	
	# If mappability was requested, add that in. 
	if (!is.null(mappa)) {
		d = merge(d,mappa,by="geneid",sort=F);
	}
	
	# Create model. 
	model = "peak ~ s(log10_length,bs='cr')";
	if (!is.null(mappa)) {
		model = "peak ~ te(log10_length,mappa,bs=c('cr','cr'))";
	}
	
	# Compute binomial spline fit.
	fit = gam(as.formula(model),data=d,family="binomial");
	
	# Compute weights for each gene, based on the predicted prob(peak) for each gene. 
	ppeak = fitted(fit);
	w0 = 1 / (ppeak/mean(d$peak,na.rm=T));
	w0 = w0 / mean(w0,na.rm=T);
	
	d$weight = w0;
	d$prob_peak = ppeak;
	d$resid.dev = resid(fit,type="deviance");
	
	cols = c("geneid","length","log10_length","mappa","peak","weight","prob_peak","resid.dev");
	if (is.null(mappa)) {
		cols = setdiff(cols,"mappa");
	}
	d = subset(d,select=cols);
	return(d);
}

calc_spline_mappa = function(locusdef,peak_genes,mappa,...) {
	d = locusdef$data;
	
	# Indicator vector for which genes have peaks. 
	d$peak = as.numeric(d$geneid %in% peak_genes);
	
	# Compute length and log10 length for each gene. 
	d$length = d$end - d$start;
	
	# For genes that exist across multiple rows, sum their lengths. 
	d = stats::aggregate(cbind(peak,length) ~ geneid,d,sum);
	d$log10_length = log10(d$length);
	
	# A gene could now have > 1 peak due to aggregating (above), reset it to be 
	# 1 or 0. 
	d$peak = as.integer(d$peak >= 1);
	
	# Merge in mappability.  
	d = merge(d,mappa,by="geneid",sort=F);
	
	# Sort by mappa. 
	d = d[order(d$mappa),];
	
	# Create model. 
	model = "peak ~ s(mappa,bs='cr')";
	
	# Compute binomial spline fit.
	fit = gam(as.formula(model),data=d,family="binomial");
	
	# Compute weights for each gene, based on the predicted prob(peak) for each gene. 
	d$prob_peak = fitted(fit);
	return(subset(d,select=c("geneid","length","log10_length","mappa","peak","prob_peak")));
}

test_fisher_exact = function(genesets,gpw,nwp=NULL,only_terms=NULL,alternative="two.sided") {
  # Get a list of all genes found in genesets (GO terms, pathways, etc.)
  gs_genes = unique(unlist(genesets));
  
  # Restrict our genes/weights/peaks to only those genes in the genesets. 
  gpw = subset(gpw,geneid %in% gs_genes);

  # Should we only test a certain subset of genesets?
  if (!is.null(only_terms)) {
    genesets = genesets[names(genesets) %in% only_terms];
  }
	
	genes = gpw$geneid;
	peaks = gpw$peak;

	results = lapply(names(genesets), function(go_term) {
		go_genes = get(go_term,genesets);
    n_go_genes = length(go_genes);

		in_cat = as.numeric(genes %in% go_genes);
    n_go_peak_genes = sum((genes %in% go_genes) & (peaks == 1));
		xt = table(in_cat,peaks);		
		
    pval = 1;
    effect = 0;
    try({ 
      fet_result = fisher.test(xt,conf.int=F,alternative=alternative);
      pval = fet_result$p.value;
      effect = fet_result$estimate;
    },silent=T);
		
    data.frame(
      "Concept ID" = go_term,
      "N Concept Genes" = n_go_genes,
      "N Concept Peak Genes" = n_go_peak_genes,
      "Effect" = effect,
      "P-value" = pval,
      stringsAsFactors=F
    );
	});

  results = rbind.fill(results);	

	results$FDR = p.adjust(results$P.value,method="BH");

  results = results[order(results$P.value),];
	return(results);
}

test_great_correct = function(genesets,ppg,mappa=NULL,nwp=NULL,only_terms=NULL) {
  # Get a list of all genes found in genesets (GO terms, pathways, etc.)
  gs_genes = unique(unlist(genesets));
  
  # Quick test to see if peaks were falling in geneset vs. non-geneset. 
  ppg$in_any_geneset = ppg$geneid %in% gs_genes;
  ppg$peak = as.numeric(ppg$num_peaks > 0);

  # Restrict our genes/weights/peaks to only those genes in the genesets. 
  ppg = subset(ppg,geneid %in% gs_genes);
  
  # Should we only test a certain subset of genesets?
  if (!is.null(only_terms)) {
    genesets = genesets[names(genesets) %in% only_terms];
  }

  # Total # of peaks. 
  total_peaks = sum(ppg$num_peaks);

	# Mappable length if requested. 
	if (!is.null(mappa)) {
    ppg = merge(ppg,mappa,by="geneid",sort=F);
    ppg$length = as.numeric((ppg$mappa * ppg$length) + 1);
    ppg$log10_length = log10(ppg$length);
  }
	
  # Gene IDs must be character to be stored into an environment as names. 
  ppg$geneid = as.character(ppg$geneid);

  # Index gene --> peak count. 
  gene2peakc = new.env(parent=emptyenv());
  apply(ppg,1,function(x) assign(x["geneid"],x["num_peaks"],envir=gene2peakc));
	
  # Index gene --> log10 length. 
  gene2length = new.env(parent=emptyenv());
  apply(ppg,1,function(x) assign(x["geneid"],x["length"],envir=gene2length));

  # Length of the genome. 
  genome_length = sum(as.numeric(ppg$length));
  
  effects = c();	
	pvals = c();
	goids = c();
  gonums = c();
  total_length = c();
  average_length = c();
  go_peaks = c();
  p_peak = c();
  n_go_peak_genes = c();
	for (i in 1:length(genesets)) {
		go_term = names(genesets)[i];
		go_genes = as.character(genesets[[i]]);

		go_gene_lengths = as.numeric(sapply(go_genes,function(x) get(x,gene2length)));
    go_term_length = sum(go_gene_lengths);

    go_gene_counts = as.numeric(sapply(go_genes,function(x) get(x,gene2peakc)));
    go_term_count = sum(go_gene_counts);    

    binom_p = go_term_length / genome_length;
    btest = binom.test(go_term_count,total_peaks,binom_p,alternative="greater");	
	
		goids[i] = go_term;
		pvals[i] = btest$p.value;
    effects[i] = btest$estimate;
    gonums[i] = length(go_genes);
    total_length[i] = sum(go_gene_lengths);
    average_length[i] = mean(go_gene_lengths);
    go_peaks[i] = sum(go_gene_counts);
    p_peak[i] = binom_p;
    n_go_peak_genes[i] = sum(ppg[ppg$num_peaks > 0,]$geneid %in% go_genes);
	}
  
	fdr = p.adjust(pvals,method="BH");
	
  results = data.frame(
    "Concept ID"=goids,
    "N Concept Genes"=gonums,
    "N Concept Peak Genes"=n_go_peak_genes,
    "Total Length" = total_length,
    "Avg Length" = average_length,
    "N Peaks" = go_peaks,
    "Total Peaks" = rep(total_peaks,length(go_peaks)),
    "Binom P" = p_peak,
    "Effect"=effects,
    "P-value"=pvals,
    "FDR"=fdr,
    stringsAsFactors=F
  );
  
  results = results[order(results$P.value),];
	return(results);
}

test_gam = function(genesets,gpw,nwp=F,mappa=NULL,only_terms=NULL) { 
  # Get a list of all genes found in genesets (GO terms, pathways, etc.)
  gs_genes = unique(unlist(genesets));
  
  # Restrict our genes/weights/peaks to only those genes in the genesets. 
  gpw = subset(gpw,geneid %in% gs_genes);
  
  # Re-normalize weights. 
  if (!nwp) {
    gpw$weight = gpw$weight / mean(gpw$weight);
  } else { 
    b_haspeak = gpw$peak == 1;
    gpw$weight[b_haspeak] = gpw$weight[b_haspeak] / mean(gpw$weight[b_haspeak]);
  }
  
  # Should we only test a certain subset of genesets?
  if (!is.null(only_terms)) {
    genesets = genesets[names(genesets) %in% only_terms];
  }
  
  # If mappability was requested, add that in. 
  if (!is.null(mappa)) {
    gpw = merge(gpw,mappa,by="geneid",sort=F);
    gpw$length = (gpw$mappa * gpw$length) + 1;
    gpw$log10_length = log10(gpw$length);
  }
  
  genes = gpw$geneid;
  sg = gpw$peak;
  wg = gpw$weight;
  
  if (sum(sg) == 0) {
    stop("Error: no peaks in your data!");
  }

  # Construct model formula. 
  model = "peak ~ goterm + s(log10_length,bs='cr')";
  final_model = as.formula(model);
    
  r_pvals = c();
  r_go_ids = c();
  r_go_genes = c();
  r_go_genes_length = c();
  r_go_genes_avglength = c();
  r_go_genes_medlength = c();
  r_go_genes_num = c();
  r_go_genes_peak = c();
  r_go_genes_peak_num = c();
  r_go_genes_peak_length = c();
  r_go_genes_peak_avglength = c();
  r_go_genes_peak_medlength = c();
  r_effects = c();
  for (i in 1:length(genesets)) {
    go_id = names(genesets)[i];
    go_genes = genesets[[i]];
    
    b_genes = genes %in% go_genes;
		wg_go = wg[b_genes];
		sg_go = sg[b_genes];

    if ((sum(b_genes) == 0) || (sum(!b_genes) == 0)) {
      next;
    }   
 
    r_go_genes[i] = paste(go_genes,collapse=";");
    r_go_genes_num[i] = length(go_genes);
    
    r_go_genes_length[i] = sum(gpw[b_genes,]$length);
    r_go_genes_avglength[i] = mean(gpw[b_genes,]$length);
    r_go_genes_medlength[i] = median(gpw[b_genes,]$length);
    r_go_genes_peak_length[i] = sum(subset(gpw,(b_genes) & (peak == 1))$length);
    r_go_genes_peak_avglength[i] = mean(subset(gpw,(b_genes) & (peak == 1))$length);
    r_go_genes_peak_medlength[i] = median(subset(gpw,(b_genes) & (peak == 1))$length);
    
    go_genes_peak = genes[b_genes][sg_go==1];
    r_go_genes_peak[i] = paste(go_genes_peak,collapse=";");
    r_go_genes_peak_num[i] = length(go_genes_peak);
    
    fit = gam(final_model,data=cbind(gpw,goterm=as.numeric(b_genes)),family="binomial");
    effect = coef(fit)[2];
    bicep = summary(fit)$p.table[2,4];

    r_effects[i] = effect;
    r_pvals[i] = bicep;
    r_go_ids[i] = go_id;
  }
  
  fdr = p.adjust(r_pvals,method="BH");
  
  results = data.frame(
    "Concept ID"=r_go_ids,
    "Concept Genes"=r_go_genes,
    "N Concept Genes"=r_go_genes_num,
    "Concept Peak Genes"=r_go_genes_peak,
    "N Concept Peak Genes"=r_go_genes_peak_num,
    "Concept Genes Total Length"=r_go_genes_length,
    "Concept Genes Avg Length"=r_go_genes_avglength,
    "Concept Genes Median Length"=r_go_genes_medlength,
    "Concept Peak Genes Total Length"=r_go_genes_peak_length,
    "Concept Peak Genes Avg Length"=r_go_genes_peak_avglength,
    "Concept Peak Genes Median Length"=r_go_genes_peak_medlength,
    "Effect"=r_effects,
    "P-value"=r_pvals,
    "FDR"=fdr,
    stringsAsFactors=F
  );
  
  results = results[order(results$P.value),];
  return(results);
}

get_sampleable_genome_length = function(sampleable_csv) {
	csv = read.csv(sampleable_csv,header=T,stringsAsFactors=F);
	sum(as.numeric(abs(csv$chromEnd - csv$chromStart)));
}

read_sampleable_genome = function(sampleable_csv) {
	csv = read.csv(sampleable_csv,header=T,stringsAsFactors=F);
  
  chroms = list();
  for (chr in unique(csv$chrom)) {
    chrom_segs = subset(csv,chrom == chr);
    chroms[[chr]] = IRanges(start=chrom_segs$chromStart,end=chrom_segs$chromEnd);
  }

  return(chroms);
}

goid2term = function(x) { 
	if (is.null(x) | is.na(x)) {
		return(x);
	}
	
	obj = GOTERM[[x]];
	if (is.null(obj)) {
		return(NA);
	} else {
		return(obj@Term);
	}
}

goid2ontology = function(x) { 
	if (is.null(x) | is.na(x)) {
		return(x);
	}
	
	obj = GOTERM[[x]];
	if (is.null(obj)) {
		return(NA);
	} else {
		ontology = paste("GO",obj@Ontology);
		return(ontology);
	}
}

# Quick function to change column names of data frame 
# (by name, not by position.) 
change_names = function(dframe,name_list) {
	for (n in names(name_list)) {
		names(dframe)[names(dframe)==n] = name_list[[n]];
	}
	dframe;
}

# Load an object from an RData file and return it, instead of using
# the name the object was saved as. 
load_rdata = function(file) {
	object = load(file);
	return(get(object));
}

exists_rdata = function(file) {
	rdata_file = paste(strip_ext(file),".RData",sep="");
	return(file.exists(rdata_file));
}

# Remove a file extension from a file name. 
strip_ext = function(file) {
	s = unlist(strsplit(file,".",fixed=T));
	s = s[1:(length(s)-1)];
	s = paste(s,collapse=".");
	return(s);
}

# Get a file's extension. 
get_ext = function(file) { 
	s = unlist(strsplit(file,".",fixed=T));
	return(tail(s,1));
}

# Read a file and save it as an RData file with the same object name as the filename. 
# All arguments are passed to read.table(...). 
file2rdata = function(...) {
	dotargs = list(...); 
	file = dotargs[[1]];
	
	name = strip_ext(basename(file));
	rdata_filename = paste(strip_ext(file),".RData",sep="");
	
	eval(parse(text=sprintf("%s = read.table(...)",name)));
	save(list=name,file=rdata_filename);
}

is_geneset_go = function(x) { 
	nx = names(x);
	nx = nx[!is.na(nx) & !is.null(nx)];
	
	if (sum(grepl("GO:",nx)) == length(nx)) {
		return(T);
	} else {
		return(F);
	}
}

# Add GO annotations to a data frame. 
# Expects a data frame where 1 and only 1 column contains GO IDs. 
annotate_go = function(dframe) {
	d_check = dframe[1:100,];
	d_check = na.omit(d_check);
	d_check = data.frame(d_check);
	
	# Identify which column contains GO IDs. 
	cols = which(sapply(d_check,function(x) sum(grepl("GO:",x))) == dim(d_check)[1]);
	if (length(cols) == 0) {
		message("Warning: could not find column with GO IDs in data frame.");
    return(dframe);
	} else if (length(cols) > 1) { 
		message("Warning: more than 1 column contains GO IDs.");
    return(dframe);
	} else {
		go_col = cols[1];
	}
	
	go_types = sapply(dframe[,go_col],goid2ontology);
	go_terms = sapply(dframe[,go_col],goid2term);
	
	dframe$"Concept Type" = go_types;
	dframe$"Concept Name" = go_terms;
	return(dframe);
}

annotate_go_genestats = function(dframe,goenv,locusdef) {
	d_check = dframe[1:100,];
	d_check = na.omit(d_check);
	d_check = data.frame(d_check);
	
	# Identify which column contains GO IDs. 
	cols = which(sapply(d_check,function(x) sum(grepl("GO:",x))) == dim(d_check)[1]);
	if (length(cols) == 0) {
		stop("Error: could not find column with GO IDs in data frame.");
	} else if (length(cols) > 1) { 
		stop("Error: more than 1 column contains GO IDs.");
	} else {
		go_col = cols[1];
	}
	
	goids = dframe[,go_col];
	
	get_genes = function(goid,goenv) {
		branch = ls(goenv)[sapply(ls(goenv),function(x) goid %in% names(goenv[[x]]$genesets))];
		goenv[[branch]]$genesets[[goid]];
	}
	
	ldef = locusdef$data;
	ldef$length = ldef$end - ldef$start;
	ldef = stats::aggregate(length ~ geneid,ldef,sum);
	
	# Compute stats for each GO ID. 
	stats = lapply(goids,function(goid) {
		# Get genes in GO ID. 
		goid_genes = get_genes(goid,goenv);
		
		# Get lengths of each gene. 
		lsub = subset(ldef,geneid %in% goid_genes);
		
		lengths = lsub$length;
		char_lengths = paste(lengths,collapse=";");
		
		# Compute statistics on the lengths of each gene. 
		l_med = median(lengths,na.rm=T);
		l_avg = mean(lengths,na.rm=T);
		l_var = var(lengths,na.rm=T);
		l_skw = skewness(lengths,na.rm=T);
		l_kur = kurtosis(lengths,na.rm=T);
		l_iqr = Reduce(function(x,y) abs(x-y),quantile(lengths,probs=c(0.25,0.75)))
		l_min = min(lengths,na.rm=T);
		l_max = max(lengths,na.rm=T);
		
		# Other stats. 
		n_genes = length(goid_genes);
		
		# Results data frame.  
		data.frame(
			Concept.ID = goid,
			Median.Length = l_med,
			Avg.Length = l_avg,
			Var.Length = l_var,
			Skew.Length = l_skw,
			Kurt.Length = l_kur,
			IQR.Length = l_iqr,
			Min.Length = l_min,
			Max.Length = l_max,
			Gene.Lengths = char_lengths,
			N.Genes = n_genes,
			stringsAsFactors=F
		);
	})
	
	merge(dframe,rbind.fill(stats),by.x=names(dframe)[go_col],by.y="Concept.ID",sort=F);
}

# Create diagnostic plot of P(peak) from your data against log locus length (of genes)
# along with the spline fit.  
plot_spline = function(peaks,locusdef,out_file=NULL,dev="png",legend=T) {
  # Assign peaks to genes.
  message("Assigning peaks to genes..");
  assigned_peaks = assign_peaks(peaks,locusdef);

  if (is.null(assigned_peaks)) {
    stop("Error: None of the peaks provided overlapped a gene locus - cannot proceed!");
  }

  peak_genes = unique(assigned_peaks$geneid);
  
  # Calculate smoothing spline fit.
  message("Calculating spline fit.."); 
  gpw = calc_weights_gam(locusdef,peak_genes); # gpw = genes, peaks, weights
  	
	# Add in empirical peak by binning. 
	gpw = add_emp_peak(gpw);
	
	# Average peak/lengths. 
	avg_bins = avg_binned_peak(gpw,bin_size=25);
	
	# Order by length. 
	gpw = gpw[order(gpw$log10_length),];
	
  # Calculate prob(all false positives). 
  num_peaks = sum(sapply(peaks,function(x) length(x)));
	genome_length_hg19 = get_sampleable_genome_length("sampleable_genome_hg19.csv");
	gpw$false_prob = 1 - (1 - (gpw$length/genome_length_hg19))^(num_peaks);
	
	# Plot peak prob vs. log10 locus length. 
  message("Creating spline fit plot..");
  if (!is.null(out_file)) {
    message(".. writing to: ",out_file);
    dev_func = get(dev);
    if (dev == "png") {
      dev_func(out_file,width=1900,height=1900,res=250);
    } else {
      dev_func(out_file);
    }
  }
	
	col_rand_gene = "grey35";
  col_rand_peak = "grey74";
  col_spline = "darkorange";
	
	panel_func = function(x,y,...) { 
		panel.xyplot(x,y,...); 
		panel.abline(h=mean(y),col=col_rand_gene,lwd=3);
	}

  custom_key = list( 
    text = list(
      c(
        "Random Genes",
        "Random Peaks Across Genome",
        "Spline Fit",
        "Proportion of Peaks in Bin"
      )
    ),
    lines = list(
      pch = c(20,15,17,20),
      type = c("l","l","l","p"),
      col = c(col_rand_gene,col_rand_peak,col_spline,"black")
    ),
		cex = 1.4
  );

  if (!legend) {
    custom_key = NULL;
  }

	plotobj = xyplot(
    false_prob + prob_peak ~ log10_length,
		gpw,
		xlab=list(label="Log10 Locus Length",cex=1.4),
		ylab=list(label="P(peak)",cex=1.4),
		ylim=c(-0.05,1.05),
		panel=panel_func,
    type="l",
    lwd=3,
    key=custom_key,
		scales=list(cex=1.4),
    par.settings=simpleTheme(pch=c(15,17),col=c(col_rand_peak,col_spline)),
	);

  print(plotobj);	
	trellis.focus("panel",1,1,highlight=F);

	#gpw_peak = subset(gpw,peak == 1);
	#gpw_nopeak = subset(gpw,peak == 0);
	#panel.rug(gpw_peak$log10_length,regular=F,col="black");
	#panel.rug(gpw_nopeak$log10_length,regular=T,col="black");
	
	grid.points(avg_bins$log_avg_length,avg_bins$peak,pch=20,gp=gpar(cex=0.35));
  #panel.xyplot(gpw$log10_length,false_prob,col="purple",type="o",pch=23);
	trellis.unfocus();

  if (!is.null(out_file)) {
  	dev.off();		
  }
}

plot_spline_mappa = function(peaks,locusdef,mappa,out_file=NULL,dev="png") {
  # Assign peaks to genes.
  message("Assigning peaks to genes..");
  assigned_peaks = assign_peaks(peaks,locusdef);
  peak_genes = unique(assigned_peaks$geneid);
  
  # Calculate smoothing spline fit.
	message("Calculating spline with mappability..");
	gpw = calc_spline_mappa(locusdef,peak_genes,mappa);
	
	# Add in empirical peak by binning. 
	gpw = add_emp_peak_mappa(gpw);
	
	# Average peak/lengths. 
	avg_bins = avg_binned_peak_mappa(gpw,bin_size=25);
	
	# Order by mappability. 
	gpw = gpw[order(gpw$mappa),];
	
  message("Creating spline fit plot..");
  if (!is.null(out_file)) {
    message(".. writing to: ",out_file);
    dev_func = get(dev);
    if (dev == "png") {
      dev_func(out_file,width=1900,height=1900,res=250);
    } else {
      dev_func(out_file);
    }
  }
	
	panel_func = function(x,y,...) { 
		panel.xyplot(x,y,...); 
		panel.abline(h=mean(y),col="blue",lwd=3);
	}

  custom_key = list( 
    text = list(
      c(
        "Mean(peak)",
				"Spline Fit - Mappability Only",
        "Proportion of Peaks in Bin"
      )
    ),
    lines = list(
      pch = c(20,17,20),
      type = c("l","l","p"),
      col = c("blue","green","black")
    )
  );

	plotobj = xyplot(
    prob_peak ~ mappa,
		gpw,
		xlab=list(label="Mappability",cex=1.25),
		ylab=list(label="P(peak)",cex=1.25),
		ylim=c(-0.05,1.05),
		panel=panel_func,
    type="l",
    lwd=3,
    key=custom_key,
		scales=list(cex=1.1),
    par.settings=simpleTheme(pch=c(17),col=c("green")),
	);

  print(plotobj);	
	trellis.focus("panel",1,1,highlight=F);
	grid.points(avg_bins$avg_mappa,avg_bins$peak,pch=20,gp=gpar(cex=0.35));
	trellis.unfocus();

  if (!is.null(out_file)) {
  	dev.off();		
  }
}

plot_spline_from_file = function(peak_file,locusdef,mappa=NULL,out_file=NULL,dev="png",legend=T) {
  peaks = read_peaks(peak_file);
	if (!is.null(mappa)) {
		out_file = paste(strip_ext(out_file),"_mappa.",get_ext(out_file),sep="");
		plot_spline_mappa(peaks,locusdef,mappa,out_file,dev,...);
	} else {
		plot_spline(peaks,locusdef,out_file,dev,legend=legend);
	}
}

read_bed_gz = function(file) {
  d = read.table(file,header=F,sep="\t");
  d = d[,1:3];
  names(d) = c("chrom","start","end");

  d;
}

chipenrich = function(
  peak_file,
  peak_format = "peaks", # or bed
  out_file=NULL,
  locusdef_file="locusdef_hg19_tss_midpt.tab",
  sampleable_genome="sampleable_genome_hg19.csv",
  gene_ontology_file="gene_ontology_hg19.RData",
  mappa_file = NULL,
  testf="test_gam",
  fisher.alt="two.sided",
	glm.degree=1,
  bin_size=100,
	truncate_ppg=NULL
) {

  if (peak_format == "peaks") {
    message("Reading peaks..");
    peaks = read_peaks(peak_file);  
  } else if (peak_format == "bed") {
    message("Reading peaks..");
    peaks = load_peaks(read_bed_gz(peak_file));  
  }
  
	num_peaks = sum(sapply(peaks,length));
  
	# Read in locus definitions. 
	message("Reading locus defs..");
  locusdef = read_locusdef(locusdef_file);
	all_genes = locusdef$data$geneid;
	
	# Read mappability data. 
	# Two columns: geneid, mappa (mappability)
  if (!is.null(mappa_file)) {
    message("Loading mappability from: ",mappa_file);
	  mappa = read_mappa(mappa_file);
  } else {
    mappa = NULL;
  }
	
	# Assign peaks to genes. 
	message("Assigning peaks to genes..");
  assigned_peaks = assign_peaks(peaks,locusdef);
	peak_genes = unique(assigned_peaks$geneid);
	
	# Data about the # of peaks per gene. 
	ppg = num_peaks_per_gene(assigned_peaks,locusdef);
	
	if (!is.null(truncate_ppg)) {
    message("Capping PPG at %s..",truncate_ppg);
		truncate_ppg = as.numeric(truncate_ppg);
		ppg[ppg$num_peaks > truncate_ppg,]$num_peaks = 1;
	}
	
	# Get GO ontology terms after filtering and separation into each main branch. 
	goenv = setup_go(all_genes,file=gene_ontology_file);
	
  # Dummy object for genes/peaks/lengths, unless using old random sets method. 
  gpw = make_gpw(locusdef,peak_genes);
	
	# Run chipenrich method on each GO branch separately. 
	message("Testing each GO term for enrichment..");
	results = list();
  test_func = get(testf);
  message(".. method: ",testf);
	for (go_name in ls(goenv)) {
    message(".. branch: ",go_name);
		genesets = goenv[[go_name]]$genesets;
    if (testf %in% c("test_gam","test_gam_ts","test_gam_tecrcr")) {
      results[[go_name]] = test_func(genesets,gpw,mappa=mappa);
    }
		if (testf == "test_glm") {
		  results[[go_name]] = test_func(genesets,gpw,mappa=mappa,degree=glm.degree);
		}
    if (testf == "test_fisher_exact") {
      message(".. alternative: %s",fisher.alt);
  		results[[go_name]] = test_func(genesets,gpw,alternative=fisher.alt);
    }
		if (testf == "test_great_correct") {
			results[[go_name]] = test_func(genesets,ppg,mappa);
		}
	}
	enrich = merge_all(results);
	enrich = annotate_go(enrich);
	
  # Write results to file. 
  if (!is.null(out_file)) {
    # Drop some bad columns first. 
    enrich = enrich[,setdiff(names(enrich),c("Concept.Genes"))];
    write.table(enrich,out_file,sep="\t",col.names=T,row.names=F,quote=F);
  } 

	return(list(assigned_peaks,locusdef,gpw,enrich));
}

# Restrict locus definition to only genes in a given set. 
filter_locusdef = function(locusdef,genes) {
	# Fix ranges. 
	for (chrom in names(locusdef$ranges)) {
		ranges = locusdef$ranges[[chrom]];
		new_ranges = ranges[names(ranges) %in% genes];
		locusdef$ranges[[chrom]] = new_ranges;
	}
	
	# Fix data. 
	num_drop = sum(!locusdef$data$geneid %in% genes);
	locusdef$data = subset(locusdef$data,geneid %in% genes);
	
	# Print info. 
	message(sprintf("Dropped %i genes from locus definitions that were not in the genesets.",num_drop));
	
	return(locusdef);
}

setup_go = function(known_genes,init=org.Hs.egGO2ALLEGS,file="gene_ontology_hg19.RData",force.reload=F) {
	if (file.exists(file) && !force.reload) {
		return(load_rdata(file));
	}
	
	# Get GO terms for each branch. 
	GOBP = unique(keys(GOBPOFFSPRING));
	GOCC = unique(keys(GOCCOFFSPRING));
	GOMF = unique(keys(GOMFOFFSPRING));
	
	# Filter out all genesets first. 
	message("Filtering GO sets..");
	gosets = filter_genesets(init,known_genes);
	
	# Now, create a separate object for each branch of GO, 
	# storing only those GO terms and "background" genes for each. 
	message("Creating GO branches..");
	env = new.env(parent=emptyenv());
	
	env$GOBP = list(
		genesets = gosets[names(gosets) %in% GOBP],
		genes = unique(unlist(gosets[names(gosets) %in% GOBP]))
	);
	
	env$GOCC = list(
			genesets = gosets[names(gosets) %in% GOCC],
			genes = unique(unlist(gosets[names(gosets) %in% GOCC]))
	);
	
	env$GOMF = list(
			genesets = gosets[names(gosets) %in% GOMF],
			genes = unique(unlist(gosets[names(gosets) %in% GOMF]))
	);
	
	# Store to file. 
	save(env,file=file);
	
	return(env);
}

filter_genesets = function(geneset,genes,size_min=10) { 
	# Convert to list for manipulation. 
	geneset = as.list(geneset);
	
	# Keep track of how many sets/genes lost at each step. 
	stats = data.frame(
			Filter=c("Start"),
			N.Sets=length(geneset),
			N.Genes=length(unique(unlist(geneset))),
			stringsAsFactors=F
	);
	
	# Remove genes from each gene set (e.g. GO term) that aren't in our 
	# list of genes for which we have locus definitions. 
	geneset = lapply(geneset,function(x) intersect(x,genes));
	
	# Remove gene sets that no longer have genes in them. 
	geneset = Filter(function(x) length(x) > 0,geneset);
	
	stats = rbind(stats,c("Genes not in locus definitions",length(geneset),length(unique(unlist(geneset)))));
	
	# Remove duplicated genes from each gene set. 
	geneset = lapply(geneset,unique);
	
	stats = rbind(stats,c("Duplicated genes in genesets",length(geneset),length(unique(unlist(geneset)))));
	
	# Remove duplicated gene sets (e.g. GO terms that have the same genes.) 
	geneset = geneset[!duplicated(geneset)];
	
	stats = rbind(stats,c("Duplicated genesets",length(geneset),length(unique(unlist(geneset)))));
	
	# Remove genesets now that have < some threshold of genes. 
	geneset = Filter(function(x) length(x) >= size_min,geneset)
	
	stats = rbind(stats,c(sprintf("Genesets with < %i genes",size_min),length(geneset),length(unique(unlist(geneset)))));
	
	message("Filtering geneset statistics:");
	print(stats,row.names=F,right=F);
	
	return(geneset);
}
