# Supplementary material for: ChIP-Enrich: gene set enrichment testing for ChIP-seq data
Source: Nucleic Acids Res. 2014 May 30;42(13):e105. doi: 10.1093/nar/gku463 (PMC4117744; doi:10.1093/nar/gku463)
Supplement: SUPPLEMENTARY DATA [file supp_gku463_nar-00162-met-g-2014-File008.zip › chipenrich_paper_simulation_code/jobs_sim_overdispersion.py]

#!/usr/bin/env python
from itertools import product

script = "/usr/bin/Rscript run_sim_overdispersion.R";
out_dir = "results/sim_overdisp/";

iters = 1000;
for test in ('binomial','ce','fet'):
  if test == 'binomial':
    testf = 'test_great_correct';
    job_out = 'job_list_overdispersion_binomial.txt';
  elif test == 'ce':
    testf = 'test_gam';
    job_out = 'job_list_overdispersion_chipenrich.txt';
  elif test == 'fet':
    testf = 'test_fisher_exact';
    job_out = 'job_list_overdispersion_fet.txt';
  
  print "Writing %s jobs to %s" % (test,job_out);
  
  with open(job_out,'w') as out:
    for i in xrange(iters):
      print >> out, '%s --testf %s --total 10000 --fpfrac "1" --outdir "%s" --gammavar 0.01 --jobid %i' % (script,testf,out_dir,i);
