# Supplementary material for: ChIP-Enrich: gene set enrichment testing for ChIP-seq data
Source: Nucleic Acids Res. 2014 May 30;42(13):e105. doi: 10.1093/nar/gku463 (PMC4117744; doi:10.1093/nar/gku463)
Supplement: SUPPLEMENTARY DATA [file supp_gku463_nar-00162-met-g-2014-File008.zip › chipenrich_paper_simulation_code/jobs_sim.py]

#!/usr/bin/env python
from itertools import product

script = "/usr/bin/Rscript run_sim.R";
out_dir = "results/sim_normal/";
job_file = "jobs_sim.txt";

iters = 1000;
print "Writing job commands to: %s" % job_file;
with open(job_file,"w") as out:
  for i in xrange(iters):
    print >> out, '%s --testf test_great_correct --total 10000 --fpfrac "0,0.25,0.5,0.75,1" --outdir "%s" --jobid %i' % (script,out_dir,i);
    print >> out, '%s --testf test_gam --total 10000 --fpfrac "0,0.25,0.5,0.75,1" --outdir "%s" --jobid %i' % (script,out_dir,i);
    print >> out, '%s --testf test_fisher_exact --total 10000 --fpfrac "0,0.25,0.5,0.75,1" --outdir "%s" --jobid %i' % (script,out_dir,i);
