# Supplementary material for: ChIP-Enrich: gene set enrichment testing for ChIP-seq data
Source: Nucleic Acids Res. 2014 May 30;42(13):e105. doi: 10.1093/nar/gku463 (PMC4117744; doi:10.1093/nar/gku463)
Supplement: SUPPLEMENTARY DATA [file supp_gku463_nar-00162-met-g-2014-File008.zip › chipenrich_paper_simulation_code/locusdef_hg19_tss_midpt.tab]

geneid	chrom	start	end
10251	chr1	10001	14319
653635	chr1	14320	17258
653635	chr1	17259	17906
653635	chr1	17907	18910
653635	chr1	18911	22330
653635	chr1	22331	27136
653635	chr1	27137	29666
653635	chr1	29667	33021
654835	chr1	33022	52586
79501	chr1	52587	267718
79501	chr1	317720	416077
643837	chr1	416078	471367
643837	chr1	521369	787623
284593	chr1	787624	836356
148398	chr1	836357	860825
148398	chr1	860826	866136
148398	chr1	866137	882535
26155	chr1	882536	894299
26155	chr1	894300	895323
339451	chr1	895324	896397
339451	chr1	896398	897144
339451	chr1	897145	899668
84069	chr1	899669	918714
57801	chr1	918715	942199
9636	chr1	942200	952174
375790	chr1	952175	991493
54991	chr1	991494	1027519
54991	chr1	1027520	1034531
54991	chr1	1034532	1046622
54991	chr1	1046623	1080511
254173	chr1	1080512	1112181
254173	chr1	1112182	1128068
8784	chr1	1128069	1141575
8784	chr1	1141576	1145801
7293	chr1	1145802	1153122
51150	chr1	1153123	1158040
51150	chr1	1158041	1163398
51150	chr1	1163399	1167538
126792	chr1	1167539	1174865
388581	chr1	1174866	1192737
118424	chr1	1192738	1206280
118424	chr1	1206281	1209211
118424	chr1	1209212	1212525
6339	chr1	1212526	1216652
6339	chr1	1216653	1217512
6339	chr1	1217513	1225936
116983	chr1	1225937	1237822
116983	chr1	1237823	1242289
116983	chr1	1242290	1243631
126789	chr1	1243632	1244229
126789	chr1	1244230	1244727
116983	chr1	1244728	1248910
54973	chr1	1248911	1256438
54973	chr1	1256439	1260094
80772	chr1	1260095	1267850
1855	chr1	1267851	1276531
1855	chr1	1276532	1280998
1855	chr1	1280999	1289210
54587	chr1	1289211	1293935
54587	chr1	1293936	1295550
54587	chr1	1295551	1303702
54998	chr1	1303703	1310404
54998	chr1	1310405	1310571
54998	chr1	1310572	1310699
54998	chr1	1310700	1319501
81669	chr1	1319502	1330953
81669	chr1	1330954	1334220
81669	chr1	1334221	1334814
148413	chr1	1334815	1334910
148413	chr1	1334911	1338802
55052	chr1	1338803	1349672
441869	chr1	1349673	1363779
64856	chr1	1363780	1377988
219293	chr1	1377989	1396116
83858	chr1	1396117	1410284
83858	chr1	1410285	1419433
83858	chr1	1419434	1436507
55210	chr1	1436508	1447732
55210	chr1	1447733	1457679
55210	chr1	1457680	1471594
339453	chr1	1471595	1493001
29101	chr1	1493002	1530573
142678	chr1	1530574	1551084
142678	chr1	1551085	1555219
142678	chr1	1555220	1559762
142678	chr1	1559763	1562428
142678	chr1	1562429	1566022
8510	chr1	1566023	1567860
8510	chr1	1567861	1568364
8510	chr1	1568365	1572652
984	chr1	1572653	1589158
728661	chr1	1589159	1612911
728661	chr1	1612912	1627810
8511	chr1	1627811	1631581
8511	chr1	1631582	1635735
728642	chr1	1635736	1640038
728642	chr1	1640039	1644154
984	chr1	1644155	1651694
984	chr1	1651695	1655507
984	chr1	1655508	1655659
984	chr1	1655660	1655783
728642	chr1	1655784	1663467
9906	chr1	1663468	1674287
9906	chr1	1674288	1687158
65220	chr1	1687159	1703387
65220	chr1	1703388	1709899
65220	chr1	1709900	1710100
65220	chr1	1710101	1710899
65220	chr1	1710900	1767002
2782	chr1	1767003	1834380
163688	chr1	1834381	1848251
339456	chr1	1848252	1850488
339456	chr1	1850489	1854791
339457	chr1	1854792	1859105
339457	chr1	1859106	1890891
85452	chr1	1890892	1928845
85452	chr1	1928846	1943022
2563	chr1	1943023	1966338
5590	chr1	1966339	1993497
5590	chr1	1993498	2020620
5590	chr1	2020621	2056022
5590	chr1	2056023	2076342
5590	chr1	2076343	2088541
5590	chr1	2088542	2113250
199990	chr1	2113251	2132693
199990	chr1	2132694	2149653
6497	chr1	2149654	2222117
100129534	chr1	2222118	2303547
79906	chr1	2303548	2323103
11079	chr1	2323104	2333612
5192	chr1	2333613	2375882
9651	chr1	2375883	2409688
9651	chr1	2409689	2420902
9651	chr1	2420903	2444109
55229	chr1	2444110	2459860
388585	chr1	2459861	2472984
115110	chr1	2472985	2486044
8764	chr1	2486045	2503026
127281	chr1	2503027	2518382
127281	chr1	2518383	2539738
79258	chr1	2539739	2562721
79258	chr1	2562722	2751263
140625	chr1	2751264	2959198
440556	chr1	2959199	2983047
63976	chr1	2983048	3178445
27237	chr1	3178446	3376857
27237	chr1	3376858	3383051
27237	chr1	3383052	3385852
27237	chr1	3385853	3418091
1953	chr1	3418092	3488036
1953	chr1	3488037	3534807
127262	chr1	3534808	3554113
49856	chr1	3554114	3567900
7161	chr1	3567901	3588182
7161	chr1	3588183	3610922
7161	chr1	3610923	3638972
57212	chr1	3638973	3663611
57212	chr1	3663612	3666425
148870	chr1	3666426	3679158
388588	chr1	3679159	3701210
57470	chr1	3701211	3743433
9731	chr1	3743434	3773821
1677	chr1	3773822	3795351
339448	chr1	3795352	3816912
100133612	chr1	3816913	3845267
100133612	chr1	3995269	4144539
284661	chr1	4144540	4593607
55966	chr1	4593608	5321770
261734	chr1	5321771	5946989
261734	chr1	5946990	6009037
261734	chr1	6009038	6052648
8514	chr1	6052649	6069572
8514	chr1	6069573	6090361
8514	chr1	6090362	6100161
8514	chr1	6100162	6148894
26038	chr1	6148895	6194367
26038	chr1	6194368	6200570
26038	chr1	6200571	6205573
26038	chr1	6205574	6223557
26038	chr1	6223558	6249931
6146	chr1	6249932	6262934
388591	chr1	6262935	6267433
388591	chr1	6267434	6282361
23463	chr1	6282362	6300153
390992	chr1	6300154	6307192
387509	chr1	6307193	6315579
387509	chr1	6315580	6370020
11332	chr1	6370021	6419884
11332	chr1	6419885	6433324
11332	chr1	6433325	6449855
11332	chr1	6449856	6466903
54626	chr1	6466904	6482355
54626	chr1	6482356	6484789
83715	chr1	6484790	6496475
83715	chr1	6496476	6517179
8718	chr1	6517180	6527778
57449	chr1	6527779	6530472
57449	chr1	6530473	6534681
57449	chr1	6534682	6541866
57449	chr1	6541867	6548327
57449	chr1	6548328	6551200
57449	chr1	6551201	6554258
57449	chr1	6554259	6557120
57449	chr1	6557121	6568777
57449	chr1	6568778	6597325
79707	chr1	6597326	6615007
80835	chr1	6615008	6627744
3104	chr1	6627745	6640059
3104	chr1	6640060	6640065
3104	chr1	6640066	6642715
3104	chr1	6642716	6652616
9903	chr1	6652617	6661400
9903	chr1	6661401	6668342
148479	chr1	6668343	6679340
90326	chr1	6679341	6685067
90326	chr1	6685068	6723588
55735	chr1	6723589	6803675
23261	chr1	6803676	7292765
23261	chr1	7292766	7768275
23261	chr1	7768276	7800649
23261	chr1	7800650	7818111
9341	chr1	7818112	7837854
8863	chr1	7837855	7844409
8863	chr1	7844410	7844576
8863	chr1	7844577	7878946
10911	chr1	7878947	7913372
10911	chr1	7913373	7943430
10911	chr1	7943431	7987091
3604	chr1	7987092	8011300
11315	chr1	8011301	8032366
11315	chr1	8032367	8059385
54206	chr1	8059386	8081073
54206	chr1	8081074	8235391
50651	chr1	8235392	8387293
50651	chr1	8387294	8436972
473	chr1	8436973	8648822
473	chr1	8648823	8845798
473	chr1	8845799	8904528
2023	chr1	8904529	8935068
2023	chr1	8935069	8972351
765	chr1	8972352	9046163
155184	chr1	9046164	9108146
6518	chr1	9108147	9159558
80045	chr1	9159559	9189293
80045	chr1	9189294	9242109
9563	chr1	9242110	9355314
80176	chr1	9355315	9507646
84275	chr1	9507647	9624252
199953	chr1	9624253	9680383
5293	chr1	9680384	9713217
644997	chr1	9713218	9742403
5293	chr1	9742404	9781883
22883	chr1	9781884	9839077
22883	chr1	9839078	9927433
56998	chr1	9927434	9986578
84328	chr1	9986579	10003114
84328	chr1	10003115	10003407
84328	chr1	10003408	10003456
64802	chr1	10003457	10030370
116362	chr1	10030371	10075135
10277	chr1	10075136	10142721
10277	chr1	10142722	10211720
10277	chr1	10211721	10250888
23095	chr1	10250889	10271218
23095	chr1	10271219	10281990
23095	chr1	10281991	10375696
5226	chr1	10375697	10474621
378708	chr1	10474622	10490479
378708	chr1	10490480	10500385
1325	chr1	10500386	10521292
1676	chr1	10521293	10533808
5195	chr1	10533809	10561657
5195	chr1	10561658	10654883
54897	chr1	10654884	10737981
54897	chr1	10737982	10805607
54897	chr1	10805608	10940483
148345	chr1	10940484	11048468
23435	chr1	11048469	11089982
10747	chr1	11089983	11112063
6723	chr1	11112064	11118466
6723	chr1	11118467	11140015
5394	chr1	11140016	11175777
2475	chr1	11175778	11220506
10218	chr1	11220507	11286003
2475	chr1	11286004	11327931
29914	chr1	11327932	11436274
57540	chr1	11436275	11550170
57540	chr1	11550171	11637724
26232	chr1	11637725	11714416
93611	chr1	11714417	11714585
26232	chr1	11714586	11714826
93611	chr1	11714827	11719531
26270	chr1	11719532	11732822
10459	chr1	11732823	11746587
10459	chr1	11746588	11751729
374946	chr1	11751730	11773961
57085	chr1	11773962	11829791
4524	chr1	11829792	11864455
4524	chr1	11864456	11865793
4524	chr1	11865794	11866161
1185	chr1	11866162	11887023
4878	chr1	11887024	11913416
4879	chr1	11913417	11952736
90231	chr1	11952737	11990613
5351	chr1	11990614	12017491
9927	chr1	12017492	12059874
60672	chr1	12059875	12101472
943	chr1	12101473	12154695
943	chr1	12154696	12206508
7133	chr1	12206509	12258586
55187	chr1	12258587	12312997
55187	chr1	12312998	12353696
55187	chr1	12353697	12399617
55187	chr1	12399618	12541915
9249	chr1	12541916	12666447
9249	chr1	12666448	12677304
9249	chr1	12677305	12691193
343066	chr1	12691194	12740341
126767	chr1	12740342	12791140
93190	chr1	12791141	12820573
390999	chr1	12820574	12843264
65121	chr1	12843265	12879891
343069	chr1	12879892	12912589
65122	chr1	12912590	12931483
400735	chr1	12931484	12952060
343071	chr1	12952061	12967272
391002	chr1	12967273	12991928
440561	chr1	12991929	13021474
653606	chr1	13021475	13076647
343068	chr1	13076648	13219911
343068	chr1	13219912	13224722
401940	chr1	13224723	13319912
401940	chr1	13319913	13345755
343068	chr1	13345756	13375292
391002	chr1	13375293	13405970
343070	chr1	13405971	13436916
729528	chr1	13436917	13465113
645414	chr1	13465114	13486411
654348	chr1	13486412	13505659
645425	chr1	13505660	13563808
391002	chr1	13563809	13626761
343070	chr1	13626762	13657742
729528	chr1	13657743	13685958
645414	chr1	13685959	13707246
391004	chr1	13707247	13726497
645425	chr1	13726498	13823579
10630	chr1	13823580	13910506
10630	chr1	13910507	13911364
10630	chr1	13911365	13969350
7799	chr1	13969351	14029042
7799	chr1	14029043	14044422
7799	chr1	14044423	14066675
7799	chr1	14066676	14111158
7799	chr1	14111159	14535837
23254	chr1	14535838	15087918
23254	chr1	15087919	15253460
23254	chr1	15253461	15264355
23254	chr1	15264356	15279797
23254	chr1	15279798	15357441
23254	chr1	15357442	15453365
55092	chr1	15453366	15479628
55092	chr1	15479629	15526998
114827	chr1	15526999	15620999
114827	chr1	15621000	15670071
114827	chr1	15670072	15678099
114827	chr1	15678100	15695741
114827	chr1	15695742	15721793
79180	chr1	15721794	15750664
11330	chr1	15750665	15774080
63036	chr1	15774081	15792909
51032	chr1	15792910	15826693
842	chr1	15826694	15851087
842	chr1	15851088	15852368
23341	chr1	15852369	15869686
23341	chr1	15869687	15898813
79814	chr1	15898814	15927837
84301	chr1	15927838	15950444
84301	chr1	15950445	16009814
284723	chr1	16009815	16064274
284723	chr1	16064275	16067328
388595	chr1	16067329	16076035
54751	chr1	16076036	16084204
54751	chr1	16084205	16088122
54751	chr1	16088123	16091010
54751	chr1	16091011	16091244
54751	chr1	16091245	16112826
440567	chr1	16112827	16154276
23013	chr1	16154277	16174500
729614	chr1	16174501	16238635
7709	chr1	16238636	16316679
149563	chr1	16316680	16338008
27129	chr1	16338009	16345327
1187	chr1	16345328	16345729
27129	chr1	16345730	16347287
1188	chr1	16347288	16359366
1188	chr1	16359367	16372765
1188	chr1	16372766	16387705
348487	chr1	16387706	16441346
1969	chr1	16441347	16508135
128272	chr1	16508136	16536405
128272	chr1	16536406	16551382
79363	chr1	16551383	16571943
54455	chr1	16571944	16611078
54455	chr1	16611079	16642509
54455	chr1	16642510	16661018
54455	chr1	16661019	16686265
26099	chr1	16686266	16728751
374955	chr1	16728752	16765543
55707	chr1	16765544	16785368
114819	chr1	16785369	16810574
114819	chr1	16810575	16818388
114819	chr1	16818389	16866476
55672	chr1	16866477	16926754
55672	chr1	16926755	16939867
55672	chr1	16939868	16948793
84809	chr1	16948794	16958723
84809	chr1	16958724	16965510
84809	chr1	16965511	17008915
284729	chr1	17008916	17056710
9696	chr1	17056711	17076660
11223	chr1	17076661	17167498
9696	chr1	17167499	17248801
9696	chr1	17248802	17257773
9696	chr1	17257774	17280543
9696	chr1	17280544	17300935
4237	chr1	17300936	17307627
4237	chr1	17307628	17312290
23400	chr1	17312291	17321653
23400	chr1	17321654	17327075
23400	chr1	17327076	17332883
23400	chr1	17332884	17359544
6390	chr1	17359545	17413307
11240	chr1	17413308	17488784
29943	chr1	17488785	17548905
29943	chr1	17548906	17570891
51702	chr1	17570892	17605141
23569	chr1	17605142	17666715
353238	chr1	17666716	17731899
55920	chr1	17731900	17765639
55920	chr1	17765640	17816275
55160	chr1	17816276	17886688
55160	chr1	17886689	17924315
55160	chr1	17924316	17943196
55160	chr1	17943197	17948630
55160	chr1	17948631	17986496
55160	chr1	17986497	18051174
81569	chr1	18051175	18258023
84966	chr1	18258024	18561050
84966	chr1	18561051	18747642
127707	chr1	18747643	18807544
127707	chr1	18807545	18882582
5081	chr1	18882583	19071827
80834	chr1	19071828	19207724
8659	chr1	19207725	19256060
126917	chr1	19256061	19342416
23352	chr1	19342417	19405073
23352	chr1	19405074	19417604
23352	chr1	19417605	19429239
23352	chr1	19429240	19431873
23352	chr1	19431874	19438405
23352	chr1	19438406	19461414
23352	chr1	19461415	19480886
23352	chr1	19480887	19494567
23352	chr1	19494568	19521230
23352	chr1	19521231	19542578
23065	chr1	19542579	19563228
23065	chr1	19563229	19578060
51154	chr1	19578061	19596677
22977	chr1	19596678	19626960
8574	chr1	19626961	19638690
54896	chr1	19638691	19638981
54896	chr1	19638982	19692738
832	chr1	19692739	19779123
832	chr1	19779124	19867729
4681	chr1	19867730	19946596
4681	chr1	19946597	19969987
4681	chr1	19969988	19970528
4681	chr1	19970529	19981293
3362	chr1	19981294	20049519
255104	chr1	20049520	20116548
255104	chr1	20116549	20126124
255104	chr1	20126125	20126584
255104	chr1	20126585	20134265
54546	chr1	20134266	20175329
23252	chr1	20175330	20229499
30814	chr1	20229500	20278131
5320	chr1	20278132	20306542
5320	chr1	20306543	20330802
5322	chr1	20330803	20375686
5322	chr1	20375687	20421354
26279	chr1	20421355	20455915
64600	chr1	20455916	20483755
391013	chr1	20483756	20507132
127733	chr1	20507133	20564994
127731	chr1	20564995	20638335
127731	chr1	20638336	20735198
55450	chr1	20735199	20811933
55450	chr1	20811934	20823701
79594	chr1	20823702	20856803
163933	chr1	20856804	20897187
978	chr1	20897188	20937695
65018	chr1	20937696	20965974
65018	chr1	20965975	20980019
1650	chr1	20980020	20999863
57576	chr1	20999864	21011733
57576	chr1	21011734	21018379
57576	chr1	21018380	21034649
57576	chr1	21034650	21051725
400745	chr1	21051726	21059232
400745	chr1	21059233	21083182
50809	chr1	21083183	21110079
50809	chr1	21110080	21113129
50809	chr1	21113130	21113157
50809	chr1	21113158	21113490
50809	chr1	21113491	21245643
8672	chr1	21245644	21407682
8672	chr1	21407683	21466204
8672	chr1	21466205	21498936
8672	chr1	21498937	21554762
1889	chr1	21554763	21611475
1889	chr1	21611476	21616874
1889	chr1	21616875	21644508
1889	chr1	21644509	21719332
84224	chr1	21719333	21801244
249	chr1	21801245	21856832
249	chr1	21856833	21912175
5909	chr1	21912176	21947777
5909	chr1	21947778	21963680
5909	chr1	21963681	21987102
5909	chr1	21987103	22013482
84196	chr1	22013483	22041360
84196	chr1	22041361	22080650
84196	chr1	22080651	22124223
401944	chr1	22124224	22143350
401944	chr1	22143351	22152574
3339	chr1	22152575	22190005
3339	chr1	22190006	22243277
3339	chr1	22243278	22283584
23436	chr1	22283585	22315783
10136	chr1	22315784	22339927
29092	chr1	22339928	22351874
29092	chr1	22351875	22365580
998	chr1	22365581	22424319
54361	chr1	22424320	22623931
9923	chr1	22623932	22803206
9923	chr1	22803207	22859036
2046	chr1	22859037	22926560
712	chr1	22926561	22963595
712	chr1	22963596	22967095
714	chr1	22967096	22970131
714	chr1	22970132	22974913
713	chr1	22974914	23008506
2048	chr1	23008507	23191635
23028	chr1	23191636	23420729
7798	chr1	23420730	23499909
7798	chr1	23499910	23512762
3352	chr1	23512763	23579804
10236	chr1	23579805	23654620
10236	chr1	23654621	23682866
80818	chr1	23682867	23695171
148898	chr1	23695172	23695910
80818	chr1	23695911	23708441
6920	chr1	23708442	23735893
6920	chr1	23735894	23757216
55616	chr1	23757217	23763354
55616	chr1	23763355	23764630
55616	chr1	23764631	23788237
55616	chr1	23788238	23810904
55616	chr1	23810905	23834385
1870	chr1	23834386	23871846
3399	chr1	23871847	23886150
3399	chr1	23886151	23897153
259283	chr1	23897154	23930605
259283	chr1	23930606	23985759
6135	chr1	23985760	24018689
6135	chr1	24018690	24019093
6135	chr1	24019094	24044478
6924	chr1	24044479	24087365
57095	chr1	24087366	24111260
11313	chr1	24111261	24120641
2582	chr1	24120642	24124849
2582	chr1	24124850	24126547
2582	chr1	24126548	24127164
2582	chr1	24127165	24139622
3155	chr1	24139623	24158530
3155	chr1	24158531	24179966
2517	chr1	24179967	24217319
1269	chr1	24217320	24263059
55629	chr1	24263060	24296561
10772	chr1	24296562	24349945
127294	chr1	24349946	24407281
127294	chr1	24407282	24428211
127294	chr1	24428212	24436797
127294	chr1	24436798	24454138
58985	chr1	24454139	24491681
163702	chr1	24491682	24579816
57822	chr1	24579817	24647705
57822	chr1	24647706	24683849
90529	chr1	24683850	24723058
90529	chr1	24723059	24734088
90529	chr1	24734089	24740909
90529	chr1	24740910	24741916
57185	chr1	24741917	24762436
57185	chr1	24762437	24806007
11123	chr1	24806008	24835095
11123	chr1	24835096	24861702
400746	chr1	24861703	24926097
10250	chr1	24926098	24969821
10250	chr1	24969822	24972650
10250	chr1	24972651	25023505
25932	chr1	25023506	25071818
25932	chr1	25071819	25151146
864	chr1	25151147	25243592
864	chr1	25243593	25274123
864	chr1	25274124	25291488
864	chr1	25291489	25291557
864	chr1	25291558	25425313
25949	chr1	25425314	25566499
57035	chr1	25566500	25586483
6007	chr1	25586484	25631895
23585	chr1	25631896	25706087
6006	chr1	25706088	25752023
6006	chr1	25752024	25757035
55219	chr1	25757036	25813731
26119	chr1	25813732	25879680
26119	chr1	25879681	25889291
26119	chr1	25889292	25916628
57134	chr1	25916629	26025581
57134	chr1	26025582	26126800
56181	chr1	26126801	26146540
56181	chr1	26146541	26147001
56181	chr1	26147002	26148169
56181	chr1	26148170	26150571
56181	chr1	26150572	26168985
79000	chr1	26168986	26191796
164091	chr1	26191797	26208421
3925	chr1	26208422	26225871
3925	chr1	26225872	26232819
3925	chr1	26232820	26233181
3925	chr1	26233182	26279008
5051	chr1	26279009	26336459
2134	chr1	26336460	26360437
7780	chr1	26360438	26383363
84676	chr1	26383364	26416194
149420	chr1	26416195	26461889
79927	chr1	26461890	26490949
51042	chr1	26490950	26500184
10256	chr1	26500185	26503981
10256	chr1	26503982	26505384
10256	chr1	26505385	26511952
378807	chr1	26511953	26538905
64793	chr1	26538906	26578236
64793	chr1	26578237	26600996
83442	chr1	26600997	26617811
91544	chr1	26617812	26631238
91544	chr1	26631239	26633131
91544	chr1	26633132	26638803
1043	chr1	26638804	26644583
91544	chr1	26644584	26654862
55057	chr1	26654863	26667706
55057	chr1	26667707	26684855
257101	chr1	26684856	26718267
79727	chr1	26718268	26748035
79947	chr1	26748036	26778851
3151	chr1	26778852	26799547
3151	chr1	26799548	26828221
6195	chr1	26828222	26864295
6195	chr1	26864296	26947432
8289	chr1	26947433	27039196
8289	chr1	27039197	27076740
8289	chr1	27076741	27098457
8289	chr1	27098458	27100062
8289	chr1	27100063	27107637
55650	chr1	27107638	27114470
55650	chr1	27114471	27114585
55650	chr1	27114586	27133943
84243	chr1	27133944	27171416
2810	chr1	27171417	27203251
54707	chr1	27203252	27221913
63906	chr1	27221914	27226959
63906	chr1	27226960	27233765
8431	chr1	27233766	27244395
10726	chr1	27244396	27267560
126695	chr1	27267561	27303546
388610	chr1	27303547	27375354
6548	chr1	27375355	27455982
6548	chr1	27455983	27521229
23038	chr1	27521230	27574226
23038	chr1	27574227	27605131
23038	chr1	27605132	27635726
84065	chr1	27635727	27658574
84958	chr1	27658575	27669938
84958	chr1	27669939	27679861
9064	chr1	27679862	27690848
9064	chr1	27690849	27697326
8547	chr1	27697327	27705560
388611	chr1	27705561	27714478
2827	chr1	27714479	27725726
10163	chr1	27725727	27774485
10163	chr1	27774486	27873406
27245	chr1	27873407	27930252
27245	chr1	27930253	27936268
2268	chr1	27936269	27946374
2268	chr1	27946375	27951662
2268	chr1	27951663	27952929
2268	chr1	27952930	27957417
2268	chr1	27957418	27980226
2537	chr1	27980227	28025607
199870	chr1	28025608	28076091
23673	chr1	28076092	28128493
5511	chr1	28128494	28178173
9473	chr1	28178174	28220143
6118	chr1	28220144	28241234
6118	chr1	28241235	28251370
27293	chr1	28251371	28274003
55113	chr1	28274004	28350817
2140	chr1	28350818	28459161
5724	chr1	28459162	28511819
5724	chr1	28511820	28539995
22826	chr1	28539996	28561076
93974	chr1	28561077	28574308
83667	chr1	28574309	28620759
54797	chr1	28620760	28675802
65979	chr1	28675803	28730376
65979	chr1	28730377	28791411
65979	chr1	28791412	28825328
751867	chr1	28825329	28834198
8420	chr1	28834199	28840323
1104	chr1	28840324	28862136
54952	chr1	28862137	28893947
85028	chr1	28893948	28908375
85028	chr1	28908376	28908939
85028	chr1	28908940	28914103
115273	chr1	28914104	28918869
115273	chr1	28918870	28933856
6883	chr1	28933857	28959145
6883	chr1	28959146	28972358
26824	chr1	28972359	28985177
10691	chr1	28985178	29029189
51441	chr1	29029190	29063298
51441	chr1	29063299	29101057
4985	chr1	29101058	29176140
2035	chr1	29176141	29227359
2035	chr1	29227360	29277516
2035	chr1	29277517	29313951
2035	chr1	29313952	29362184
2035	chr1	29362185	29430408
399474	chr1	29430409	29479522
6429	chr1	29479523	29533046
51102	chr1	29533047	29560250
10076	chr1	29560251	29604884
10076	chr1	29604885	29878081
10076	chr1	30028083	30419410
4146	chr1	30419411	31194266
4146	chr1	31194267	31213558
7805	chr1	31213559	31291135
9672	chr1	31291136	31366534
9672	chr1	31366535	31421196
28997	chr1	31421197	31463209
9698	chr1	31463210	31472193
9698	chr1	31472194	31508721
9698	chr1	31508722	31538664
9698	chr1	31538665	31599899
79570	chr1	31599900	31701774
9410	chr1	31701775	31756079
9410	chr1	31756080	31769743
51538	chr1	31769744	31769886
51538	chr1	31769887	31807927
2170	chr1	31807928	31865943
347735	chr1	31865944	31886615
347735	chr1	31886616	31887422
347735	chr1	31887423	31935806
284551	chr1	31935807	31998576
64129	chr1	31998577	32027601
64129	chr1	32027602	32062693
3061	chr1	32062694	32083970
3061	chr1	32083971	32091447
553115	chr1	32091448	32098345
553115	chr1	32098346	32099790
553115	chr1	32099791	32105811
553115	chr1	32105812	32123242
1307	chr1	32123243	32150107
1307	chr1	32150108	32166988
1307	chr1	32166989	32185517
576	chr1	32185518	32201773
576	chr1	32201774	32212348
576	chr1	32212349	32226032
576	chr1	32226033	32244036
90853	chr1	32244037	32261328
90853	chr1	32261329	32264249
90853	chr1	32264250	32272923
90853	chr1	32272924	32342784
8073	chr1	32342785	32441739
10657	chr1	32441740	32508996
55116	chr1	32508997	32556073
23633	chr1	32556074	32598048
23633	chr1	32598049	32633899
200081	chr1	32633900	32645505
200081	chr1	32645506	32655933
79140	chr1	32655934	32668718
55721	chr1	32668719	32672965
149069	chr1	32672966	32680939
8668	chr1	32680940	32687555
56063	chr1	32687556	32687942
8668	chr1	32687943	32687998
8668	chr1	32687999	32697151
339483	chr1	32697152	32706788
339483	chr1	32706789	32710064
84734	chr1	32710065	32714828
3932	chr1	32714829	32728275
3932	chr1	32728276	32739818
3932	chr1	32739819	32748816
3065	chr1	32748817	32776394
3065	chr1	32776395	32798457
65108	chr1	32798458	32814848
81629	chr1	32814849	32843962
55108	chr1	32843963	32895360
653121	chr1	32895361	32967714
653121	chr1	32967715	33060478
339487	chr1	33060479	33116467
5928	chr1	33116468	33142555
81493	chr1	33142556	33187936
57648	chr1	33187937	33219373
57648	chr1	33219374	33239469
8565	chr1	33239470	33248530
8565	chr1	33248531	33266199
64766	chr1	33266200	33283109
64766	chr1	33283110	33283404
8565	chr1	33283405	33287666
64766	chr1	33287667	33311048
252995	chr1	33311049	33333373
252995	chr1	33333374	33337215
252995	chr1	33337216	33345090
3208	chr1	33345091	33359525
113452	chr1	33359526	33398620
127544	chr1	33398621	33466389
204	chr1	33466390	33524603
113451	chr1	33524604	33546731
113451	chr1	33546732	33546771
113451	chr1	33546772	33547026
113451	chr1	33547027	33547519
113451	chr1	33547520	33597725
55223	chr1	33597726	33684922
149076	chr1	33684923	33754436
127550	chr1	33754437	33801099
1912	chr1	33801100	33828347
1912	chr1	33828348	33868705
1912	chr1	33868706	33896416
1912	chr1	33896417	33917423
7579	chr1	33917424	33938241
7579	chr1	33938242	34056678
114784	chr1	34056679	34250590
127540	chr1	34250591	34327853
127540	chr1	34327854	34480253
114784	chr1	34480254	34631159
114784	chr1	34631160	34632033
84970	chr1	34632034	34637588
84970	chr1	34637589	34931636
2709	chr1	34931637	35223031
127534	chr1	35223032	35226059
127534	chr1	35226060	35236783
2707	chr1	35236784	35247350
2707	chr1	35247351	35248541
2707	chr1	35248542	35253671
2701	chr1	35253672	35258384
2701	chr1	35258385	35258599
2701	chr1	35258600	35291996
113444	chr1	35291997	35348188
58512	chr1	35348189	35434138
9204	chr1	35434139	35497430
9204	chr1	35497431	35521270
79830	chr1	35521271	35600583
6421	chr1	35600584	35657469
6421	chr1	35657470	35696655
9202	chr1	35696656	35779546
9202	chr1	35779547	35872381
79932	chr1	35872382	35971637
79932	chr1	35971638	36023215
23154	chr1	36023216	36065268
5690	chr1	36065269	36145967
127703	chr1	36145968	36210171
63967	chr1	36210172	36254689
192670	chr1	36254690	36304618
26523	chr1	36304619	36342109
26523	chr1	36342110	36354766
26523	chr1	36354767	36378520
192669	chr1	36378521	36396545
192669	chr1	36396546	36473223
27285	chr1	36473224	36549810
27285	chr1	36549811	36552198
54936	chr1	36552199	36560151
1296	chr1	36560152	36590459
27095	chr1	36590460	36615083
27095	chr1	36615084	36618450
55700	chr1	36618451	36629933
55700	chr1	36629934	36640567
55700	chr1	36640568	36666543
9967	chr1	36666544	36697182
9967	chr1	36697183	36744509
79729	chr1	36744510	36786760
55194	chr1	36786761	36789302
55194	chr1	36789303	36808348
83931	chr1	36808349	36839213
83931	chr1	36839214	36857489
84967	chr1	36857490	36889773
127700	chr1	36889774	36923046
64960	chr1	36923047	36932741
1441	chr1	36932742	36936344
1441	chr1	36936345	36937620
1441	chr1	36937621	36943251
1441	chr1	36943252	37224177
2899	chr1	37224178	37719981
80149	chr1	37719982	37942934
80149	chr1	37942935	37962809
64769	chr1	37962810	37980116
64769	chr1	37980117	38000134
79753	chr1	38000135	38021211
7802	chr1	38021212	38042053
29889	chr1	38042054	38081039
284654	chr1	38081040	38124820
54955	chr1	38124821	38152662
54955	chr1	38152663	38156184
54955	chr1	38156185	38157040
54955	chr1	38157041	38158023
55143	chr1	38158024	38172192
284656	chr1	38172193	38191740
284656	chr1	38191741	38208076
284656	chr1	38208077	38220631
284656	chr1	38220632	38226594
284656	chr1	38226595	38245299
149175	chr1	38245300	38260466
149175	chr1	38260467	38266905
127687	chr1	38266906	38273061
127687	chr1	38273062	38273669
79693	chr1	38273670	38299579
4520	chr1	38299580	38361357
3633	chr1	38361358	38404472
3633	chr1	38404473	38412126
3633	chr1	38412127	38434245
10946	chr1	38434246	38463469
2275	chr1	38463470	38471206
2275	chr1	38471207	38474809
51118	chr1	38474810	38480319
51118	chr1	38480320	38497352
5453	chr1	38497353	38918895
64121	chr1	38918896	39332195
26292	chr1	39332196	39339608
64121	chr1	39339609	39343728
81025	chr1	39343729	39377373
54933	chr1	39377374	39432186
79647	chr1	39432187	39474460
4725	chr1	39474461	39492025
4725	chr1	39492026	39540014
23499	chr1	39540015	39676933
23499	chr1	39676934	39820528
643314	chr1	39820529	39901365
23499	chr1	39901366	39930911
23499	chr1	39930912	39934277
23499	chr1	39934278	39945802
353500	chr1	39945803	39974337
728448	chr1	39974338	40008364
728448	chr1	40008365	40033946
8761	chr1	40033947	40073935
26508	chr1	40073936	40121529
84618	chr1	40121530	40147400
51440	chr1	40147401	40180809
10450	chr1	40180810	40206353
10450	chr1	40206354	40222597
64064	chr1	40222598	40237019
64064	chr1	40237020	40245777
656	chr1	40245778	40287136
54802	chr1	40287137	40334458
54802	chr1	40334459	40358432
4610	chr1	40358433	40394235
84879	chr1	40394236	40420801
84879	chr1	40420802	40426784
84879	chr1	40426785	40469502
10487	chr1	40469503	40534698
5538	chr1	40534699	40595091
6018	chr1	40595092	40661758
6018	chr1	40661759	40705024
127391	chr1	40705025	40718652
10269	chr1	40718653	40753357
1298	chr1	40753358	40783021
1298	chr1	40783022	40811394
64744	chr1	40811395	40840022
64744	chr1	40840023	40878047
65243	chr1	40878048	40916057
65243	chr1	40916058	40929819
339559	chr1	40929820	40958867
64789	chr1	40958868	40974446
64789	chr1	40974447	40974465
64789	chr1	40974466	40985851
127396	chr1	40985852	41064278
9783	chr1	41064279	41144283
4802	chr1	41144284	41157460
4802	chr1	41157461	41166358
4802	chr1	41166359	41188167
4802	chr1	41188168	41202902
4802	chr1	41202903	41227095
9132	chr1	41227096	41288851
163732	chr1	41288852	41386512
1503	chr1	41386513	41446919
1503	chr1	41446920	41455210
1503	chr1	41455211	41474023
200172	chr1	41474024	41486923
200172	chr1	41486924	41487392
200172	chr1	41487393	41557251
22955	chr1	41557252	41627897
22955	chr1	41627898	41668239
22955	chr1	41668240	41828831
1907	chr1	41828832	41950109
1907	chr1	41950110	42000667
59269	chr1	42000668	42217743
59269	chr1	42217744	42443046
59269	chr1	42443047	42560344
2981	chr1	42560345	42624743
2980	chr1	42624744	42715516
22887	chr1	42715517	42800770
22887	chr1	42800771	42801226
22887	chr1	42801227	42824008
284716	chr1	42824009	42884203
84217	chr1	42884204	42922055
79717	chr1	42922056	42925598
728621	chr1	42925599	42942312
728621	chr1	42942313	42978079
728621	chr1	42978080	43001353
728621	chr1	43001354	43063097
10465	chr1	43063098	43136056
4904	chr1	43136057	43176995
149461	chr1	43176996	43219311
64175	chr1	43219312	43232726
64175	chr1	43232727	43232835
79078	chr1	43232836	43257845
114625	chr1	43257846	43282917
374969	chr1	43282918	43287154
114625	chr1	43287155	43293417
114625	chr1	43293418	43303932
51058	chr1	43303933	43313620
51058	chr1	43313621	43369904
6513	chr1	43369905	43519220
440585	chr1	43519221	43625621
10969	chr1	43625622	43637818
10969	chr1	43637819	43638006
149465	chr1	43638007	43686860
128218	chr1	43686861	43735976
128218	chr1	43735977	43736432
10969	chr1	43736433	43743929
149466	chr1	43743930	43758957
7075	chr1	43758958	43785069
4352	chr1	43785070	43814050
991	chr1	43814051	43824658
991	chr1	43824659	43828889
64834	chr1	43828890	43833224
64834	chr1	43833225	43833530
64834	chr1	43833531	43844591
112950	chr1	43844592	43855519
23334	chr1	43855520	43872162
23334	chr1	43872163	43899846
23334	chr1	43899847	43915049
81888	chr1	43915050	43919405
81888	chr1	43919406	43919776
81888	chr1	43919777	43958232
5792	chr1	43958233	44000207
5792	chr1	44000208	44030255
5792	chr1	44030256	44060193
5792	chr1	44060194	44089770
9682	chr1	44089771	44143645
6487	chr1	44143646	44172356
6487	chr1	44172357	44187560
6487	chr1	44187561	44300447
9048	chr1	44300448	44400011
9048	chr1	44400012	44401342
9048	chr1	44401343	44407065
9670	chr1	44407066	44422044
9670	chr1	44422045	44433631
1802	chr1	44433632	44435667
1802	chr1	44435668	44438141
533	chr1	44438142	44440622
533	chr1	44440623	44442754
8704	chr1	44442755	44445524
8704	chr1	44445525	44451731
149473	chr1	44451732	44457376
149473	chr1	44457377	44457496
149473	chr1	44457497	44469873
6536	chr1	44469874	44482613
6536	chr1	44482614	44490066
6536	chr1	44490067	44505582
128209	chr1	44505583	44549275
128209	chr1	44549276	44631823
55929	chr1	44631824	44750032
79033	chr1	44750033	44845949
55182	chr1	44845950	44871004
55182	chr1	44871005	44984350
55182	chr1	44984351	45097657
55182	chr1	45097658	45097795
55182	chr1	45097796	45097970
55182	chr1	45097971	45118882
79639	chr1	45118883	45139925
79639	chr1	45139926	45172794
11004	chr1	45172795	45208787
11004	chr1	45208788	45226665
6202	chr1	45226666	45241704
94161	chr1	45241705	45242838
94162	chr1	45242839	45243787
94163	chr1	45243788	45248744
266675	chr1	45248745	45259731
1263	chr1	45259732	45266371
1263	chr1	45266372	45269832
343521	chr1	45269833	45362620
8891	chr1	45362621	45461771
79654	chr1	45461772	45472742
79654	chr1	45472743	45475625
79654	chr1	45475626	45477428
7389	chr1	45477429	45478179
7389	chr1	45478180	45575389
57643	chr1	45575390	45732397
84842	chr1	45732398	45796364
4595	chr1	45796365	45802762
114034	chr1	45802763	45805485
4595	chr1	45805486	45805708
4595	chr1	45805709	45805840
114034	chr1	45805841	45806017
4595	chr1	45806018	45864843
10420	chr1	45864844	45940192
10420	chr1	45940193	45960567
126661	chr1	45960568	45964970
126661	chr1	45964971	45965751
25974	chr1	45965752	45975301
5052	chr1	45975302	45986178
5052	chr1	45986179	46002053
10327	chr1	46002054	46024859
10327	chr1	46024860	46033437
10327	chr1	46033438	46041685
4678	chr1	46041686	46058724
4678	chr1	46058725	46072433
4678	chr1	46072434	46083432
149483	chr1	46083433	46095563
60313	chr1	46095564	46126849
60313	chr1	46126850	46153074
51249	chr1	46153075	46185166
3652	chr1	46185167	46242885
23139	chr1	46242886	46299667
23139	chr1	46299668	46354654
23139	chr1	46354655	46379262
23139	chr1	46379263	46425588
23139	chr1	46425589	46535146
8503	chr1	46535147	46598424
8503	chr1	46598425	46598588
8503	chr1	46598589	46619733
10103	chr1	46619734	46643478
10103	chr1	46643479	46652217
55624	chr1	46652218	46658917
55624	chr1	46658918	46661688
55624	chr1	46661689	46663950
55624	chr1	46663951	46675049
55624	chr1	46675050	46699672
8438	chr1	46699673	46718862
8438	chr1	46718863	46746698
10489	chr1	46746699	46769209
7388	chr1	46769210	46787884
387338	chr1	46787885	46806632
387338	chr1	46806633	46807191
387338	chr1	46807192	46833723
2166	chr1	46833724	46865599
2166	chr1	46865600	46921963
127343	chr1	46921964	46994173
148930	chr1	46994174	47016283
148930	chr1	47016284	47043427
8569	chr1	47043428	47075386
148932	chr1	47075387	47081684
148932	chr1	47081685	47106804
64756	chr1	47106805	47131286
64756	chr1	47131287	47132813
64756	chr1	47132814	47135799
374973	chr1	47135800	47161118
9813	chr1	47161119	47224703
1580	chr1	47224704	47315408
163720	chr1	47315409	47386652
1579	chr1	47386653	47417096
260293	chr1	47417097	47448473
260293	chr1	47448474	47479575
260293	chr1	47479576	47511199
199974	chr1	47511200	47568133
284541	chr1	47568134	47629439
10158	chr1	47629440	47672771
6886	chr1	47672772	47692607
6886	chr1	47692608	47696415
6886	chr1	47696416	47697640
6886	chr1	47697641	47723819
6491	chr1	47723820	47764782
6491	chr1	47764783	47789644
51727	chr1	47789645	47840606
2301	chr1	47840607	47891028
84793	chr1	47891029	47901001
2306	chr1	47901002	48295022
200010	chr1	48295023	48696675
200010	chr1	48696676	48821419
54558	chr1	48821420	49090196
79656	chr1	49090197	49377010
84871	chr1	49377011	50000549
84871	chr1	50000550	50501656
1996	chr1	50501657	50541633
1996	chr1	50541634	50570772
1996	chr1	50570773	50573278
1996	chr1	50573279	50574940
1996	chr1	50574941	51000406
11124	chr1	51000407	51425679
11124	chr1	51425680	51425885
11124	chr1	51425886	51429772
1031	chr1	51429773	51434624
1031	chr1	51434625	51501773
284546	chr1	51501774	51634925
26994	chr1	51634926	51732769
22996	chr1	51732770	51775766
22996	chr1	51775767	51792086
22996	chr1	51792087	51796426
22996	chr1	51796427	51796808
22996	chr1	51796809	51842396
2060	chr1	51842397	51936394
2060	chr1	51936395	52013923
114883	chr1	52013924	52062698
114883	chr1	52062699	52139019
114883	chr1	52139020	52195507
114883	chr1	52195508	52210409
114883	chr1	52210410	52265347
4898	chr1	52265348	52305792
4898	chr1	52305793	52324949
4898	chr1	52324950	52344161
4898	chr1	52344162	52400479
5865	chr1	52400480	52477910
112970	chr1	52477911	52510260
51060	chr1	52510261	52521452
91408	chr1	52521453	52523676
91408	chr1	52523677	52566770
9372	chr1	52566771	52716089
200014	chr1	52716090	52825019
200014	chr1	52825020	52828885
200014	chr1	52828886	52850998
4998	chr1	52850999	52870175
84950	chr1	52870176	52898753
23318	chr1	52898754	52959667
23318	chr1	52959668	53005404
23318	chr1	53005405	53018767
23318	chr1	53018768	53018951
23318	chr1	53018952	53043586
2882	chr1	53043587	53083554
348378	chr1	53083555	53131552
65260	chr1	53131553	53178084
79699	chr1	53178085	53227268
79699	chr1	53227269	53324890
55268	chr1	53324891	53387483
55268	chr1	53387484	53390269
6342	chr1	53390270	53436754
6342	chr1	53436755	53504223
127435	chr1	53504224	53542269
6512	chr1	53542270	53582472
6512	chr1	53582473	53635195
1376	chr1	53635196	53673169
54987	chr1	53673170	53685264
54987	chr1	53685265	53695248
4116	chr1	53695249	53719239
7804	chr1	53719240	53763671
7804	chr1	53763672	53793446
7804	chr1	53793447	53849757
163742	chr1	53849758	53915382
63948	chr1	53915383	54062474
148979	chr1	54062475	54252026
55706	chr1	54252027	54329814
54432	chr1	54329815	54357657
1733	chr1	54357658	54359861
1733	chr1	54359862	54385575
51668	chr1	54385576	54411662
115353	chr1	54411663	54447920
388633	chr1	54447921	54496909
9528	chr1	54496910	54511850
9528	chr1	54511851	54516399
9528	chr1	54516400	54519192
127428	chr1	54519193	54569358
200008	chr1	54569359	54640416
606495	chr1	54640417	54663567
606495	chr1	54663568	54665793
51253	chr1	54665794	54665851
51253	chr1	54665852	54680185
23648	chr1	54680186	54783300
23648	chr1	54783301	54940011
26027	chr1	54940012	55010915
26027	chr1	55010916	55051550
338094	chr1	55051551	55098313
374977	chr1	55098314	55112443
374977	chr1	55112444	55117993
374977	chr1	55117994	55133427
374977	chr1	55133428	55150129
374977	chr1	55150130	55166729
7268	chr1	55166730	55181534
7268	chr1	55181535	55205864
25973	chr1	55205865	55248564
55001	chr1	55248565	55269338
163747	chr1	55269339	55312328
1718	chr1	55312329	55399693
199964	chr1	55399694	55455540
7809	chr1	55455541	55484918
255738	chr1	55484919	55592991
23358	chr1	55592992	56363010
8613	chr1	56363011	57078123
5563	chr1	57078124	57169338
199920	chr1	57169339	57256528
199920	chr1	57256529	57302906
731	chr1	57302907	57376065
732	chr1	57376066	57594263
1600	chr1	57594264	57764938
1600	chr1	57764939	57830955
1600	chr1	57830956	58302542
1600	chr1	58302543	58860597
115209	chr1	58860598	59008714
115209	chr1	59008715	59027806
4070	chr1	59027807	59088872
114803	chr1	59088873	59145334
114803	chr1	59145335	59160918
114803	chr1	59160919	59207766
3725	chr1	59207767	59506205
55277	chr1	59506206	59769191
55277	chr1	59769192	59878542
55277	chr1	59878543	60130894
51361	chr1	60130895	60280497
51361	chr1	60280498	60280688
51361	chr1	60280689	60336633
1573	chr1	60336634	60433459
127795	chr1	60433460	60506961
127795	chr1	60506962	61041186
4774	chr1	61041187	61545462
4774	chr1	61545463	61708863
4774	chr1	61708864	61870990
4774	chr1	61870991	62031664
83941	chr1	62031665	62199622
10207	chr1	62199623	62222625
10207	chr1	62222626	62254111
10207	chr1	62254112	62344522
10207	chr1	62344523	62539210
54596	chr1	62539211	62694796
163782	chr1	62694797	62733780
163782	chr1	62733781	62761773
163782	chr1	62761774	62843529
7398	chr1	62843530	62902178
7398	chr1	62902179	62923529
85440	chr1	62923530	62983168
85440	chr1	62983169	63042423
27329	chr1	63042424	63091325
85440	chr1	63091326	63136717
85440	chr1	63136718	63201886
84938	chr1	63201887	63519266
27022	chr1	63519267	63812585
29929	chr1	63812586	63878540
23421	chr1	63878541	63954726
23421	chr1	63954727	63988824
23421	chr1	63988825	63988924
84455	chr1	63988925	64001831
79469	chr1	64001832	64036798
5236	chr1	64036799	64149318
4919	chr1	64149319	64454589
148581	chr1	64454590	64802982
57685	chr1	64802983	64954036
57685	chr1	64954037	65000478
57685	chr1	65000479	65120068
55225	chr1	65120069	65227041
55225	chr1	65227042	65277314
3716	chr1	65277315	65327590
3716	chr1	65327591	65388022
3716	chr1	65388023	65432403
3716	chr1	65432404	65522925
205	chr1	65522926	65613292
205	chr1	65613293	65613432
205	chr1	65613433	65613699
205	chr1	65613700	65667016
9829	chr1	65667017	65725288
9829	chr1	65725289	65752828
9829	chr1	65752829	65830772
54741	chr1	65830773	65938871
3953	chr1	65938872	66124808
5142	chr1	66124809	66258524
5142	chr1	66258525	66358622
5142	chr1	66358623	66628091
5142	chr1	66628092	66808931
5142	chr1	66808932	66909947
84251	chr1	66909948	67054525
84251	chr1	67054526	67122952
84251	chr1	67122953	67148527
84251	chr1	67148528	67189258
200132	chr1	67189259	67242539
10022	chr1	67242540	67303780
79819	chr1	67303781	67348563
79819	chr1	67348564	67373538
79819	chr1	67373539	67390574
57708	chr1	67390575	67393251
57708	chr1	67393252	67458003
23169	chr1	67458004	67557150
400757	chr1	67557151	67597437
400757	chr1	67597438	67602621
149233	chr1	67602622	67618379
149233	chr1	67618380	67633596
149233	chr1	67633597	67654161
149233	chr1	67654162	67723172
3595	chr1	67723173	67834585
26135	chr1	67834586	68023503
1647	chr1	68023504	68225012
55970	chr1	68225013	68407812
9077	chr1	68407813	68588193
79971	chr1	68588194	68679079
79971	chr1	68679080	68806948
6121	chr1	68806949	68931782
55635	chr1	68931783	68954150
55635	chr1	68954151	68961589
55635	chr1	68961590	69497833
57554	chr1	69497834	70129362
57554	chr1	70129363	70225865
57554	chr1	70225866	70305439
5301	chr1	70305440	70443565
57554	chr1	70443566	70586701
55631	chr1	70586702	70671320
9295	chr1	70671321	70679254
9295	chr1	70679255	70691552
9295	chr1	70691553	70696595
9295	chr1	70696596	70758815
81573	chr1	70758816	70820408
81573	chr1	70820409	70820455
11147	chr1	70820456	70848723
1491	chr1	70848724	71195223
5733	chr1	71195224	71530118
9406	chr1	71530119	72056680
257194	chr1	72056681	72657510
257194	chr1	72657511	73706138
127255	chr1	73706139	74663898
51086	chr1	74663899	74682505
51086	chr1	74682506	74900811
127254	chr1	74900812	75119980
127254	chr1	75119981	75169129
127253	chr1	75169130	75198964
1429	chr1	75198965	75396605
431707	chr1	75396606	75597342
431707	chr1	75597343	75838683
204962	chr1	75838684	76133421
34	chr1	76133422	76191323
34	chr1	76191324	76202047
34	chr1	76202048	76231688
5876	chr1	76231689	76252533
5876	chr1	76252534	76256448
5876	chr1	76256449	76261172
4438	chr1	76261173	76330373
127247	chr1	76330374	76469252
256435	chr1	76469253	76936787
81849	chr1	76936788	77333683
81849	chr1	77333684	77431921
81849	chr1	77431922	77607396
10026	chr1	77607397	77716437
26289	chr1	77716438	77748014
26289	chr1	77748015	77923688
26009	chr1	77923689	78123717
26009	chr1	78123718	78148724
26009	chr1	78148725	78156360
23032	chr1	78156361	78179007
23032	chr1	78179008	78200756
23032	chr1	78200757	78216326
23032	chr1	78216327	78235423
374986	chr1	78235424	78257131
374986	chr1	78257132	78311577
91624	chr1	78311578	78368922
91624	chr1	78368923	78383727
91624	chr1	78383728	78391268
91624	chr1	78391269	78421752
8880	chr1	78421753	78457706
11080	chr1	78457707	78491112
54810	chr1	78491113	78734158
5737	chr1	78734159	79036102
10561	chr1	79036103	79293986
64123	chr1	79293987	80622170
23266	chr1	80622171	81968649
23266	chr1	81968650	82215768
23266	chr1	82215769	82340977
23266	chr1	82340978	82425935
23266	chr1	82425936	83427034
79739	chr1	83427035	84441452
79739	chr1	84441453	84504234
5567	chr1	84504235	84543690
5567	chr1	84543691	84576848
5567	chr1	84576849	84620008
5567	chr1	84620009	84630225
5567	chr1	84630226	84697217
148418	chr1	84697218	84787204
148418	chr1	84787205	84836968
391051	chr1	84836969	84863895
58511	chr1	84863896	84869124
58511	chr1	84869125	84874076
58511	chr1	84874077	84909519
80135	chr1	84909520	84958446
64173	chr1	84958447	84972118
2787	chr1	84972119	85006188
1486	chr1	85006189	85040138
1486	chr1	85040139	85088331
117178	chr1	85088332	85146235
117178	chr1	85146236	85156076
117178	chr1	85156077	85156310
117178	chr1	85156311	85244141
23566	chr1	85244142	85345369
23566	chr1	85345370	85410846
255231	chr1	85410847	85476000
55283	chr1	85476001	85501686
55283	chr1	85501687	85521081
126820	chr1	85521082	85597360
84144	chr1	85597361	85696042
148423	chr1	85696043	85734469
8915	chr1	85734470	85836925
23576	chr1	85836926	85930578
23576	chr1	85930579	85987468
23576	chr1	85987469	86045245
3491	chr1	86045246	86047020
3491	chr1	86047021	86048291
3491	chr1	86048292	86111543
54680	chr1	86111544	86301517
255631	chr1	86301518	86525543
255631	chr1	86525544	86622300
255631	chr1	86622301	86742225
57489	chr1	86742226	86875886
9635	chr1	86875887	86912081
1179	chr1	86912082	86973576
22802	chr1	86973577	87091507
51100	chr1	87091508	87275295
9653	chr1	87275296	87419512
339524	chr1	87419513	87527068
339524	chr1	87527069	87596528
339524	chr1	87596529	87695879
8543	chr1	87695880	87795750
8543	chr1	87795751	88473636
5586	chr1	88473637	89253611
2959	chr1	89253612	89407972
56267	chr1	89407973	89473596
2635	chr1	89473597	89509796
2633	chr1	89509797	89561421
2634	chr1	89561422	89604029
2634	chr1	89604030	89628991
388646	chr1	89628992	89653178
115361	chr1	89653179	89701560
115362	chr1	89701561	89738516
115362	chr1	89738517	89783990
163351	chr1	89783991	89851336
400759	chr1	89851337	89931817
23507	chr1	89931818	90007333
23507	chr1	90007334	90061456
84230	chr1	90061457	90192608
55144	chr1	90192609	90287026
55144	chr1	90287027	90374002
492303	chr1	90374003	90460601
284695	chr1	90460602	90821736
343472	chr1	90821737	91334912
84146	chr1	91334913	91487351
84146	chr1	91487352	91650352
164045	chr1	91650353	91815621
164045	chr1	91815622	91842437
164045	chr1	91842438	91868546
164045	chr1	91868547	91918415
8317	chr1	91918416	91966534
8317	chr1	91966535	91973520
8317	chr1	91973521	92153989
7049	chr1	92153990	92339695
7049	chr1	92339696	92361673
7049	chr1	92361674	92393243
676	chr1	92393244	92416318
676	chr1	92416319	92456620
253152	chr1	92456621	92520697
284697	chr1	92520698	92590138
23285	chr1	92590139	92658993
388649	chr1	92658994	92724047
79871	chr1	92724048	92764544
11146	chr1	92764545	92856961
2672	chr1	92856962	92950492
2672	chr1	92950493	92952031
2672	chr1	92952032	93056189
7813	chr1	93056190	93208953
7813	chr1	93208954	93277777
6125	chr1	93277778	93297755
6125	chr1	93297756	93299850
6125	chr1	93299851	93302314
6083	chr1	93302315	93304560
26782	chr1	93304561	93366677
388650	chr1	93366678	93485935
22823	chr1	93485936	93560289
22823	chr1	93560290	93585069
22823	chr1	93585070	93620135
343099	chr1	93620136	93646083
50999	chr1	93646084	93658656
343099	chr1	93658657	93695547
343099	chr1	93695548	93765752
1810	chr1	93765753	93862658
54874	chr1	93862659	93982279
8412	chr1	93982280	94065187
8412	chr1	94065188	94113290
8412	chr1	94113291	94147156
8412	chr1	94147157	94230046
8412	chr1	94230047	94328724
30836	chr1	94328725	94359877
2730	chr1	94359878	94425749
24	chr1	94425750	94480357
24	chr1	94480358	94535467
24	chr1	94535468	94624101
9411	chr1	94624102	94682402
9411	chr1	94682403	94721966
9411	chr1	94721967	94812278
5825	chr1	94812279	94915490
5825	chr1	94915491	94976835
2152	chr1	94976836	95006997
2152	chr1	95006998	95146636
126969	chr1	95146637	95286000
126969	chr1	95286001	95288074
126969	chr1	95288075	95341392
1266	chr1	95341393	95465621
199857	chr1	95465622	95560700
148534	chr1	95560701	95582944
148534	chr1	95582945	95583236
25950	chr1	95583237	95641594
25950	chr1	95641595	96443442
58155	chr1	96443443	97187723
58155	chr1	97187724	97219443
58155	chr1	97219444	97818615
1806	chr1	97818616	98756925
51375	chr1	98756926	99298842
163404	chr1	99298843	99600174
9890	chr1	99600175	99920665
54873	chr1	99920666	100171390
391059	chr1	100171391	100273494
178	chr1	100273495	100315842
178	chr1	100315843	100316287
178	chr1	100316288	100321648
178	chr1	100321649	100381152
23443	chr1	100381153	100435765
23443	chr1	100435766	100447574
23443	chr1	100447575	100481473
64645	chr1	100481474	100551150
163786	chr1	100551151	100598608
54482	chr1	100598609	100621238
127495	chr1	100621239	100643786
127495	chr1	100643787	100679605
1629	chr1	100679606	100723561
8634	chr1	100723562	100771148
8556	chr1	100771149	100814303
8556	chr1	100814304	100910875
54112	chr1	100910876	101094512
7412	chr1	101094513	101272857
2135	chr1	101272858	101361025
148867	chr1	101361026	101426497
51611	chr1	101426498	101491503
51611	chr1	101491504	101596974
1901	chr1	101596975	101702381
1901	chr1	101702382	102007529
118427	chr1	102007530	102387695
118427	chr1	102387696	102979795
1301	chr1	102979796	103535426
1301	chr1	103535427	103834974
280	chr1	103834975	104104115
648740	chr1	104104116	104115198
280	chr1	104115199	104139030
279	chr1	104139031	104179069
276	chr1	104179070	104198221
276	chr1	104198222	104218607
276	chr1	104218608	104238993
276	chr1	104238994	104265676
276	chr1	104265677	104292359
276	chr1	104292360	105987534
22854	chr1	105987535	107683088
22854	chr1	107683089	107810662
22854	chr1	107810663	108084451
10451	chr1	108084452	108368672
10451	chr1	108368673	108506882
10451	chr1	108506883	108621454
29957	chr1	108621455	108739169
29957	chr1	108739170	108764839
148545	chr1	108764840	108889803
653149	chr1	108889804	109098324
113802	chr1	109098325	109203946
113802	chr1	109203947	109219540
55119	chr1	109219541	109245243
163479	chr1	109245244	109272420
6814	chr1	109272421	109344500
254268	chr1	109344501	109400283
254268	chr1	109400284	109446960
23155	chr1	109446961	109499585
23155	chr1	109499586	109506105
23155	chr1	109506106	109545481
22911	chr1	109545482	109601737
6884	chr1	109601738	109626013
56900	chr1	109626014	109644386
127003	chr1	109644387	109655924
127003	chr1	109655925	109656506
57535	chr1	109656507	109656625
57535	chr1	109656626	109693659
57535	chr1	109693660	109735348
57535	chr1	109735349	109748317
6301	chr1	109748318	109756570
6301	chr1	109756571	109764307
6301	chr1	109764308	109782327
1952	chr1	109782328	109808841
84722	chr1	109808842	109825394
84722	chr1	109825395	109825759
84722	chr1	109825760	109825790
84722	chr1	109825791	109837736
343263	chr1	109837737	109892821
6272	chr1	109892822	109938271
6272	chr1	109938272	109954800
5686	chr1	109954801	109989068
284612	chr1	109989069	110014245
284612	chr1	110014246	110022975
127002	chr1	110022976	110029014
127002	chr1	110029015	110032506
127002	chr1	110032507	110035122
284613	chr1	110035123	110044518
57463	chr1	110044519	110067415
83873	chr1	110067416	110086839
2773	chr1	110086840	110123445
2780	chr1	110123446	110158915
271	chr1	110158916	110162292
271	chr1	110162293	110162867
271	chr1	110162868	110165662
271	chr1	110165663	110169998
271	chr1	110169999	110185323
2946	chr1	110185324	110204670
2946	chr1	110204671	110220530
2944	chr1	110220531	110242640
2949	chr1	110242641	110269262
2947	chr1	110269263	110295112
79574	chr1	110295113	110379898
1435	chr1	110379899	110490270
10768	chr1	110490271	110537030
10768	chr1	110537031	110560475
85369	chr1	110560476	110575719
85369	chr1	110575720	110595281
257	chr1	110595282	110634192
164153	chr1	110634193	110674096
388662	chr1	110674097	110714129
388662	chr1	110714130	110744596
3749	chr1	110744597	110818004
64783	chr1	110818005	110907790
9122	chr1	110907791	110942091
10542	chr1	110942092	110972167
84432	chr1	110972168	111005082
643160	chr1	111005083	111019882
643160	chr1	111019883	111042592
3744	chr1	111042593	111105071
3737	chr1	111105072	111148660
3737	chr1	111148661	111161536
3737	chr1	111161537	111195876
3738	chr1	111195877	111315738
963	chr1	111315739	111414771
963	chr1	111414772	111415749
963	chr1	111415750	111455680
55791	chr1	111455681	111501075
55791	chr1	111501076	111594407
10390	chr1	111594408	111682540
10390	chr1	111682541	111682835
128338	chr1	111682836	111700169
10390	chr1	111700170	111730391
79961	chr1	111730392	111745156
79961	chr1	111745157	111758656
1117	chr1	111758657	111771306
1117	chr1	111771307	111797739
149620	chr1	111797740	111828314
27159	chr1	111828315	111843252
27159	chr1	111843253	111871108
128344	chr1	111871109	111890078
128344	chr1	111890079	111930326
5016	chr1	111930327	111970045
5016	chr1	111970046	111980930
515	chr1	111980931	111991602
515	chr1	111991603	111991779
515	chr1	111991780	111991823
79084	chr1	111991824	112004217
128346	chr1	112004218	112031673
140	chr1	112031674	112065899
5906	chr1	112065900	112095826
140	chr1	112095827	112134501
5906	chr1	112134502	112166248
5906	chr1	112166249	112226057
55924	chr1	112226058	112290106
11218	chr1	112290107	112298304
55924	chr1	112298305	112300719
11218	chr1	112300720	112417398
3752	chr1	112417399	112735288
55917	chr1	112735289	112938840
55917	chr1	112938841	112969160
55917	chr1	112969161	113004739
7482	chr1	113004740	113030704
7482	chr1	113030705	113102497
54879	chr1	113102498	113157588
54879	chr1	113157589	113161656
54879	chr1	113161657	113161901
54879	chr1	113161902	113162057
829	chr1	113162058	113162240
54879	chr1	113162241	113189726
4343	chr1	113189727	113217258
4343	chr1	113217259	113233574
389	chr1	113233575	113249852
389	chr1	113249853	113252552
333926	chr1	113252553	113256496
333926	chr1	113256497	113257932
333926	chr1	113257933	113260569
284467	chr1	113260570	113364580
246182	chr1	113364581	113482328
6566	chr1	113482329	113498830
6566	chr1	113498831	113557403
9860	chr1	113557404	113774652
260425	chr1	113774653	114033290
260425	chr1	114033291	114178319
260425	chr1	114178320	114239796
10745	chr1	114239797	114256947
10745	chr1	114256948	114279806
10745	chr1	114279807	114301938
10745	chr1	114301939	114328584
54665	chr1	114328585	114384723
26191	chr1	114384724	114422272
440603	chr1	114422273	114434967
10717	chr1	114434968	114441393
10717	chr1	114441394	114445252
10717	chr1	114445253	114447612
10717	chr1	114447613	114447889
64858	chr1	114447890	114460016
204851	chr1	114460017	114472217
204851	chr1	114472218	114483102
204851	chr1	114483103	114495132
204851	chr1	114495133	114501253
204851	chr1	114501254	114514019
56944	chr1	114514020	114581958
148281	chr1	114581959	114669180
148281	chr1	114669181	114823097
51592	chr1	114823098	115001752
51592	chr1	115001753	115089023
10286	chr1	115089024	115168499
163259	chr1	115168500	115212888
163259	chr1	115212889	115225610
270	chr1	115225611	115245284
4893	chr1	115245285	115255953
4893	chr1	115255954	115276172
7812	chr1	115276173	115296750
7812	chr1	115296751	115311990
80143	chr1	115311991	115360381
6847	chr1	115360382	115484934
7252	chr1	115484935	115602265
10100	chr1	115602266	115756486
4803	chr1	115756487	116032715
81839	chr1	116032716	116189235
81839	chr1	116189236	116252662
845	chr1	116252663	116347380
4808	chr1	116347381	116383540
4808	chr1	116383541	116451433
55356	chr1	116451434	116586747
126868	chr1	116586748	116785085
476	chr1	116785086	116929632
476	chr1	116929633	116952357
84852	chr1	116952358	117024235
965	chr1	117024236	117100471
965	chr1	117100472	117132334
3321	chr1	117132335	117180634
3321	chr1	117180635	117253700
914	chr1	117253701	117374887
5738	chr1	117374888	117498535
9398	chr1	117498536	117573665
8458	chr1	117573666	117633680
80263	chr1	117633681	117664413
80263	chr1	117664414	117708982
79679	chr1	117708983	117831817
10905	chr1	117831818	118029344
54855	chr1	118029345	118310453
54834	chr1	118310454	118472337
10885	chr1	118472338	118600110
200162	chr1	118600111	119084798
6913	chr1	119084799	119486964
6913	chr1	119486965	119607737
10352	chr1	119607738	119797348
51179	chr1	119797349	119934335
3284	chr1	119934336	119957521
3284	chr1	119957522	120003799
3283	chr1	120003800	120049883
3283	chr1	120049884	120120165
90874	chr1	120120166	120222404
26227	chr1	120222405	120258334
26227	chr1	120258335	120273835
26227	chr1	120273836	120296335
3158	chr1	120296336	120309384
3158	chr1	120309385	120332861
83998	chr1	120332862	120396658
11085	chr1	120396659	120525695
4853	chr1	120525696	120725640
653820	chr1	120725641	120839208
653820	chr1	120839209	120887678
2210	chr1	120887679	120936694
2210	chr1	121086696	121098427
647121	chr1	121098428	121283666
647121	chr1	121283667	121485433
647121	chr1	121485434	132537152
644591	chr1	132537153	142535434
644591	chr1	142535435	142967760
644591	chr1	143117762	143544524
644591	chr1	143644526	143771001
644591	chr1	143771002	143840512
653573	chr1	143840513	143871002
653573	chr1	143871003	144048365
400818	chr1	144048366	144095782
400818	chr1	144145784	144187084
400818	chr1	144187085	144224480
400818	chr1	144224481	144265677
728855	chr1	144265678	144274481
728855	chr1	144274482	144341264
728875	chr1	144341265	144353001
653598	chr1	144353002	144442620
728875	chr1	144442621	144521481
728875	chr1	144521482	144557832
400818	chr1	144557833	144603211
767846	chr1	144603212	144613783
400818	chr1	144613784	144614899
400818	chr1	144614900	144615027
400818	chr1	144615028	144622412
400818	chr1	144672414	144713519
400818	chr1	144713520	144840057
9659	chr1	144840058	144881149
9659	chr1	144881150	144908086
9659	chr1	144908087	144927040
9659	chr1	144927041	144932240
9659	chr1	144932241	144963735
9659	chr1	144963736	144995052
9659	chr1	144995053	145017513
9659	chr1	145017514	145058012
9659	chr1	145058013	145086243
9554	chr1	145086244	145152758
388677	chr1	145152759	145311150
148738	chr1	145311151	145425826
10628	chr1	145425827	145438486
10628	chr1	145438487	145454449
84265	chr1	145454450	145470447
284615	chr1	145470448	145473796
128077	chr1	145473797	145488078
128077	chr1	145488079	145503355
9939	chr1	145503356	145509034
9939	chr1	145509035	145513165
114814	chr1	145513166	145516141
8799	chr1	145516142	145520686
8515	chr1	145520687	145537099
148741	chr1	145537100	145562598
10401	chr1	145562599	145578195
10401	chr1	145578196	145584919
200035	chr1	145584920	145589948
200035	chr1	145589949	145600544
10623	chr1	145600545	145610756
10623	chr1	145610757	145610960
27246	chr1	145610961	145663300
11126	chr1	145663301	145721645
5174	chr1	145721646	145758260
653519	chr1	145758261	145789874
653519	chr1	145789875	145801490
653519	chr1	145801491	145819565
653519	chr1	145819566	145855485
728932	chr1	145855486	145890584
728932	chr1	145890585	145919960
728939	chr1	145919961	146000121
200030	chr1	146000122	146057678
200030	chr1	146057679	146062993
200030	chr1	146062994	146075342
200030	chr1	146075343	146082598
200030	chr1	146082599	146298682
728989	chr1	146298683	146579364
5565	chr1	146579365	146646779
171423	chr1	146646780	146673330
2330	chr1	146673331	146705760
9557	chr1	146705761	146725164
9557	chr1	146725165	146874610
607	chr1	146874611	147077908
51205	chr1	147077909	147187674
2702	chr1	147187675	147239099
2702	chr1	147239100	147310210
2703	chr1	147310211	147387720
51463	chr1	147387721	147408016
51463	chr1	147408017	147420546
728932	chr1	147420547	147433078
728932	chr1	147433079	147462460
728939	chr1	147462461	147541895
200030	chr1	147541896	147599515
200030	chr1	147599516	147604830
200030	chr1	147604831	147617178
200030	chr1	147617179	147624434
200030	chr1	147624435	147790010
164022	chr1	147790011	147989544
25832	chr1	147989545	148024766
25832	chr1	148024767	148026037
25832	chr1	148026038	148147736
25832	chr1	148147737	148176038
25832	chr1	148176039	148279166
100132406	chr1	148279167	148306545
100132406	chr1	148306546	148330322
100132406	chr1	148330323	148336905
100132406	chr1	148336906	148342162
100132406	chr1	148342163	148346860
100132406	chr1	148346861	148361357
100132406	chr1	148361358	148452599
284565	chr1	148452600	148511358
[truncated: 31,961 more rows]
