# Supplementary material for: ChIP-Enrich: gene set enrichment testing for ChIP-seq data
Source: Nucleic Acids Res. 2014 May 30;42(13):e105. doi: 10.1093/nar/gku463 (PMC4117744; doi:10.1093/nar/gku463)
Supplement: SUPPLEMENTARY DATA [file supp_gku463_nar-00162-met-g-2014-File008.zip › chipenrich_paper_simulation_code/parse_overdisp.R]

#!/usr/bin/env Rscript
options(error=recover);
library(stringr);
library(plyr);

parse_fname = function(files) {
  res = data.frame(str_match(files,".*totalp-(\\d+)_fracfp-(.+)_test-(.+)_iter-(\\d+)_hash-(\\d+)_gammavar-(.+)\\."),stringsAsFactors=F);
  res$filename = files;
  names(res) = c("match","totalp","fracfp","test","iter","hash","gammavar","filename");

  return(res);
}

files = dir("overdisp",full.names=T);
info = parse_fname(files);

ddply(info,c('totalp','fracfp','gammavar','test'),function(x) {
  conf = sprintf("totalp-%s_fracfp-%s_gammavar-%s_test-%s",x$totalp[1],x$fracfp[1],x$gammavar[1],x$test[1]);
  message(sprintf("Working on: %s",conf));
  message("Files: ");
  for (file in x$filename) {
    message("-- ",file);
  }
  
  m = NULL;
  i = 0;
  for (file in x$filename) {
    store = NULL;
    load(file);

    config = names(store)[1];

    if (length(names(store)) > 1) {
      stop("Something is wrong: stored RData objects should only have 1 key");
    }

    if (is.null(m)) {
      m = store[[config]];
      names(m)[2] = sprintf("pval_%i",i);
    } else {
      temp = store[[config]];
      names(temp)[2] = sprintf("pval_%i",i);
      m = merge(m,temp,by="Concept.ID");
    }

    i = i + 1;
  } 

  write.table(m,file=sprintf("parsed_overdisp_%s.tab",conf),row.names=F,quote=F,sep="\t");
});
