# Supplementary material for: ChIP-Enrich: gene set enrichment testing for ChIP-seq data
Source: Nucleic Acids Res. 2014 May 30;42(13):e105. doi: 10.1093/nar/gku463 (PMC4117744; doi:10.1093/nar/gku463)
Supplement: SUPPLEMENTARY DATA [file supp_gku463_nar-00162-met-g-2014-File008.zip › chipenrich_paper_simulation_code/parse_sim.R]

#!/usr/bin/Rscript

# Script to parse result files into single files that are used for creating the plots. 
# Run it against all of your RData files for a particular simulation.
name = commandArgs(TRUE)[[1]];
files = tail(commandArgs(TRUE),-1);

# Get list of tp/fp levels. 
get_levels = function(file) {
  load(file);
  names(store);
}

tpfp_levels = get_levels(files[1]);

# Build up a matrix for each level, parsing the files in order.
for (config in tpfp_levels) {
  message("Working on: ",config);
  m = NULL;
  for (file in files) {
    store = NULL;
    load(file);

    if (is.null(m)) {
      m = store[[config]];
    } else {
      m = merge(m,store[[config]],by="Concept.ID");
    }
  } 

  write.table(m,file=sprintf("parsed_sim_%s_%s.tab",name,config),row.names=F,quote=F,sep="\t");
}
