# Supplementary material for: ChIP-Enrich: gene set enrichment testing for ChIP-seq data
Source: Nucleic Acids Res. 2014 May 30;42(13):e105. doi: 10.1093/nar/gku463 (PMC4117744; doi:10.1093/nar/gku463)
Supplement: SUPPLEMENTARY DATA [file supp_gku463_nar-00162-met-g-2014-File008.zip › chipenrich_paper_simulation_code/plots/qqunif.R]

#!/usr/bin/env Rscript
library(lattice);
library(grid);
library(RColorBrewer);

qqunif.plot<-function(pvalues, 
                      should.thin=T, thin.obs.places=2, thin.exp.places=2, 
                      xlab=list(label=expression(paste("Expected (",-log[10], " p-value)")),cex=1.75),
                      ylab=list(label=expression(paste("Observed (",-log[10], " p-value)")),cex=1.75),
                      draw.conf=TRUE, conf.points=1000, conf.col="lightgray", conf.alpha=.05,
                      already.transformed=FALSE, pch=20, aspect="iso", ...) {


  #error checking
  if (length(pvalues)==0) stop("pvalue vector is empty, can't draw plot")
  if(!(class(pvalues)=="numeric" || (class(pvalues)=="list" && all(sapply(pvalues, class)=="numeric"))))
    stop("pvalue vector is not numeric, can't draw plot")
  if (any(is.na(unlist(pvalues)))) stop("pvalue vector contains NA values, can't draw plot")
  if (any(unlist(pvalues)==0)) stop("pvalue vector contains zeros, can't draw plot")

  grp<-NULL
  n<-1
  exp.x<-c()
  if(is.list(pvalues)) {
    nn<-sapply(pvalues, length)
    rs<-cumsum(nn)
    re<-rs-nn+1
    n<-min(nn)
    if (!is.null(names(pvalues))) {
      grp=factor(rep(names(pvalues), nn), levels=names(pvalues))
      names(pvalues)<-NULL
    } else {
      grp=factor(rep(1:length(pvalues), nn))
    }
    pvo<-pvalues
    pvalues<-numeric(sum(nn))
    exp.x<-numeric(sum(nn))
    for(i in 1:length(pvo)) {
      if (!already.transformed) {
        pvalues[rs[i]:re[i]] <- -log10(pvo[[i]])
        exp.x[rs[i]:re[i]] <- -log10((rank(pvo[[i]], ties.method="first")-.5)/nn[i])
      } else {
        pvalues[rs[i]:re[i]] <- pvo[[i]]
        exp.x[rs[i]:re[i]] <- -log10((nn[i]+1-rank(pvo[[i]], ties.method="first")-.5)/(nn[i]+1))
      }
    }
  } else {
    n <- length(pvalues)+1
    if (!already.transformed) {
      exp.x <- -log10((rank(pvalues, ties.method="first")-.5)/n)
      pvalues <- -log10(pvalues)
    } else {
      exp.x <- -log10((n-rank(pvalues, ties.method="first")-.5)/n)
    }
  }


  #this is a helper function to draw the confidence interval
  panel.qqconf<-function(n, conf.points=1000, conf.col="gray", conf.alpha=.05, ...) {
    conf.points = min(conf.points, n-1);
    mpts<-matrix(nrow=conf.points*2, ncol=2)
    for(i in seq(from=1, to=conf.points)) {
      mpts[i,1]<- -log10((i-.5)/n)
      mpts[i,2]<- -log10(qbeta(1-conf.alpha/2, i, n-i))
      mpts[conf.points*2+1-i,1]<- -log10((i-.5)/n)
      mpts[conf.points*2+1-i,2]<- -log10(qbeta(conf.alpha/2, i, n-i))
    }
    grid.polygon(x=mpts[,1],y=mpts[,2], gp=gpar(fill=conf.col, lty=0), default.units="native")
  }

  #reduce number of points to plot
  if (should.thin==T) {
    if (!is.null(grp)) {
      thin <- unique(data.frame(pvalues = round(pvalues, thin.obs.places),
                                exp.x = round(exp.x, thin.exp.places),
                                grp=grp))
      grp = thin$grp
    } else {
      thin <- unique(data.frame(pvalues = round(pvalues, thin.obs.places),
                                exp.x = round(exp.x, thin.exp.places)))
    }
    pvalues <- thin$pvalues
    exp.x <- thin$exp.x
  }
  gc()

  prepanel.origin = function(x,y,...) {
    A = list()
    A$xlim = range(x, y)*1.02
    A$xlim[1]=0
    A$ylim = A$xlim
    return(A)
  }

  if (is.list(pvalues)) {

  }

  #draw the plot
  print(xyplot(
     pvalues~exp.x, groups=grp, xlab=xlab, ylab=ylab, aspect=aspect,
     prepanel=prepanel.origin, 
     scales = list(
       axs="i",
       cex=1.25,
       tck=c(1,0)
     ), 
     auto.key=T,
     panel = function(x, y, ...) {
       if (draw.conf) {
         panel.qqconf(n, conf.points=conf.points, 
                      conf.col=conf.col, conf.alpha=conf.alpha)
       };
       panel.xyplot(x,y, ...);
       panel.abline(0,1);
     },
     par.settings = simpleTheme(
      pch = 20,
      col = brewer.pal(4,'Spectral')      
     ), 
     ...
  ))
}
