# Supplementary material for: ChIP-Enrich: gene set enrichment testing for ChIP-seq data
Source: Nucleic Acids Res. 2014 May 30;42(13):e105. doi: 10.1093/nar/gku463 (PMC4117744; doi:10.1093/nar/gku463)
Supplement: SUPPLEMENTARY DATA [file supp_gku463_nar-00162-met-g-2014-File008.zip › chipenrich_paper_simulation_code/plots/qqplot_all_overdispersion.R]

#!/usr/bin/env Rscript
options(error=recover);
library(plyr);
library(stringr);
library(lattice);
library(grid);
library(gridExtra);
library(reshape);
library(tseries);
library(RColorBrewer);
source("qqunif.R");

# parsed_overdisp_totalp-10000_fracfp-1_gammavar-0.01_test-test_great_correct.tab
parse_fname = function(files) {
  res = data.frame(str_match(files,".*totalp-(\\d+)_fracfp-(.+)_gammavar-(.+)_test-(.+)\\.tab"),stringsAsFactors=F);
  res$filename = files;
  names(res) = c("match","totalp","fracfp","gammavar","test","filename");

  res$gammavar = as.numeric(res$gammavar);

  return(res);
}

calc_stats = function(results) {
  sorted = apply(results,2,sort);
  medians = apply(sorted,1,median);
  return(medians);
}

info = parse_fname(dir(".",pattern="parsed_overdisp.*tab"));
info = subset(info, (totalp == 10000) & (fracfp == 1));
info = arrange(info,test,gammavar);

print(info[,c("filename","totalp","fracfp","gammavar","test")],row.names=F);
message("");

test2name = list(
  'test_fisher_exact' = "FET",
  'test_gam' = "GAM",
  'test_great_correct' = "BINOM"
);

ntests = NULL;
results = list();

if (!file.exists("cache.RData")) {
  for (i in 1:dim(info)[1]) {
    message("Reading: ",info$filename[i]);
    conf = sprintf("%s_%s",test2name[[info$test[i]]],info$gammavar[i]);
    simd = read.matrix(pipe(sprintf("cut -f 2- %s",info$filename[i])),sep="\t",header=T);

    medians = calc_stats(simd);

    results[[conf]] = -log10(sort(medians));
    ntests = length(medians);
  }

  final = melt(results);
  names(final) = c("pvalue","grp");

  save(final,ntests,results,file="cache.RData");

} else {
  message("Loading cached data..");
  load("cache.RData");
}

x_max = -log10(1 / ntests);
x_min = 0;

xlim = c(
  x_min - (x_max - x_min) * 0.15,
  x_max + (x_max - x_min) * 0.15
);

y_max = max(final$pvalue) + 0.05 * max(final$pvalue);

color_split = function(color,num) {
  head(colorRampPalette(c(color,"white"))(num+1),-1);
}

pick_colors = function(ntests,nvars) {
  starting = brewer.pal(9,'Set1');
  unlist(llply(starting[0:ntests],color_split,nvars));
}

g_per_test = ddply(info,"test",function(x) {
  c(ngamma = length(unique(x$gammavar)))
});

g_per_test$i = seq(1,dim(g_per_test)[1]);

init_colors = brewer.pal(9,'Set1');
cols = unlist(mlply(g_per_test,function(ngamma,i,...) { 
  color_split(init_colors[i],ngamma)
}));

#num_tests = length(unique(info$test));
#num_vars = length(unique(info$gammavar));

cols = c(
  "#FF0000",
  "#FFA500",
  "green",
  "springgreen4",
  "dodgerblue"
);

cols = brewer.pal(4,'Spectral');

trellis.par.set("fontsize",list(text=8,points=4));
trellis.par.set("axis.line",list(lwd=0.5));
trellis.par.set("reference.line",list(lwd=0.5));
trellis.par.set("plot.polygon",list(lwd=0.5));
trellis.par.set("layout.widths",list(ylab.axis.padding = 0.05));
trellis.par.set("layout.heights",list(axis.xlab.padding = 0.05));

plots = list();
for (cur_test in unique(info$test)) {
  cur_test = test2name[[cur_test]];
  cur_medians = final[grepl(cur_test,final$grp),];

  title = list(
    "FET" = "Fisher's Exact Test",
    "GAM" = "ChIP-Enrich",
    "BINOM" = "Binomial Test"
  )[[cur_test]];

  gvar_levels = unique(unlist(lapply(str_split(cur_medians$grp,"_"),function(x) x[[2]])));

  # Key 
  if (cur_test == "GAM") {
    auto.key = list(
      text = str_join("Gamma Variance = ",gvar_levels),
      cex = 1,
      lines = T,
      points = F,
      columns = 1,
      corner = c(0,0.98)
    );
  } else {
    auto.key = NULL
  }

  p = qqmath(
    ~ pvalue,
    cur_medians,
    groups = grp,
    xlim = xlim,
    ylim = c(-1,y_max),
    xlab = list(label = expression(paste("Expected ",-log[10],"(p-value)")),cex=1.15),
    ylab = list(label = expression(paste(-Log[10],"(median quantile p-value)")),cex=1.15),
    distribution = function(x) { -log10(qunif(1-x)) },
    abline = list(a=0,b=1,col="black"),
    scales = list(
      tck = c(1,0),
      cex = 1.15
    ),
    auto.key = auto.key,
    par.settings = simpleTheme(
      lwd = 1.5,
      col = cols
    ),
    main = list(label = title,cex=1.5),
    type = c("l","g")
  );

  plots[[cur_test]] = p;
}

pdf("qq_totalp-10000_fracfp-1_all_iter-1000.pdf",width = 8.5, height = 2.83);
do.call(grid.arrange,args=c(plots,nrow=1,ncol=3));
dev.off();
