# Supplementary material for: ChIP-Enrich: gene set enrichment testing for ChIP-seq data
Source: Nucleic Acids Res. 2014 May 30;42(13):e105. doi: 10.1093/nar/gku463 (PMC4117744; doi:10.1093/nar/gku463)
Supplement: SUPPLEMENTARY DATA [file supp_gku463_nar-00162-met-g-2014-File008.zip › chipenrich_paper_simulation_code/plots/qqplot_binomial_overdispersion.R]

#!/usr/bin/env Rscript
options(error=recover);
library(plyr);
library(stringr);
library(lattice);
library(grid);
library(reshape);
source("qqunif.R");

# parsed_overdisp_totalp-10000_fracfp-1_gammavar-0.01_test-test_great_correct.tab
parse_fname = function(files) {
  res = data.frame(str_match(files,".*totalp-(\\d+)_fracfp-(.+)_gammavar-(.+)_test-(.+)\\.tab"),stringsAsFactors=F);
  res$filename = files;
  names(res) = c("match","totalp","fracfp","gammavar","test","filename");

  res$gammavar = as.numeric(res$gammavar);

  return(res);
}

calc_stats = function(results) {
  num_cols = dim(results)[2];

  results = results[,2:num_cols]
  results = na.omit(results);
  
  message(sprintf("Sorting results, got data frame with %i rows and %i columns..",dim(results)[1],dim(results)[2]));
  
  for (i in 1:ncol(results)){
	  results[,i] = sort(results[,i])
  }

  medians = apply(results,1,median)
  q25 = apply(results,1,quantile,0.25)
  q75 = apply(results,1,quantile,0.75)
	
  return(data.frame(
    q25,
    medians,
    q75,
    stringsAsFactors=F
  ))
}

info = parse_fname(dir(".",pattern="parsed_overdisp.*tab"));

# only want to see results for binomial test
info = subset(info,(test == "test_great_correct") & (totalp == 10000) & (fracfp == 1));
info = arrange(info,gammavar);

print(info[,c("filename","totalp","fracfp","gammavar","test")],row.names=F);
message("");

ntests = NULL;
results = list();
for (i in 1:dim(info)[1]) {
  message("Reading: ",info$filename[i]);
  conf = sprintf("Gamma Variance = %s",info$gammavar[i]);
  simd = read.table(info$filename[i],header=T,sep="\t",comment.char="",quote="",stringsAsFactors=F);
  stats = calc_stats(simd);

  results[[conf]] = -log10(sort(stats$medians));
  ntests = length(stats$medians);
}

final = melt(results);
names(final) = c("pvalue","grp");

x_max = -log10(1 / ntests);
x_min = 0;

xlim = c(
  x_min - (x_max - x_min) * 0.15,
  x_max + (x_max - x_min) * 0.15
);

pdf("qq_totalp-10000_fracfp-1_binomial_iter-1000.pdf");
print(qqmath(
  ~ pvalue,
  final,
  groups = grp,
  xlim = xlim,
  xlab = list(label = expression(paste("Expected ",-log[10],"(p-value)")),cex=1.5),
  ylab = list(label = expression(paste(-Log[10],"(median quantile p-value)")),cex=1.5),
  distribution = function(x) { -log10(qunif(1-x)) },
  abline = list(a=0,b=1,col="black"),
  scales = list(
    tck = c(1,0),
    cex = 1.5
  ),
  par.settings = simpleTheme(
    lwd = 2,
    col = c("dodgerblue","springgreen4","#FFA500","#FF0000")
  ),
  auto.key = list(
    text = unique(final$grp),
    cex = 1.25,
    lines = T,
    points = F
  ),
  type = c("l","g")
));
dev.off();
