# Supplementary material for: ChIP-Enrich: gene set enrichment testing for ChIP-seq data
Source: Nucleic Acids Res. 2014 May 30;42(13):e105. doi: 10.1093/nar/gku463 (PMC4117744; doi:10.1093/nar/gku463)
Supplement: SUPPLEMENTARY DATA [file supp_gku463_nar-00162-met-g-2014-File008.zip › chipenrich_paper_simulation_code/plots/rainbow_plots_paper.R]

#!/usr/bin/env Rscript
options(error=recover);
library(plyr);
library(stringr);

get_qmed = function(file) {
  d = read.table(file,header=T,sep="\t",comment.char="",quote="",stringsAsFactors=F);
  d = subset(d,select = grep("Concept",names(d),value=T,invert=T));
  d = na.omit(d);
  
  d = colwise(sort)(d);
  
  qmed = apply(d,1,median);
  return(qmed);
}

binom_files = "../parsed_sim_great*tab";
fisher_files = "../parsed_sim_fisher*tab";
ce_files = "../parsed_sim_gam*tab";
read_fps = c(0,0.5,1);

parse_results = function(pattern) {
  files = Sys.glob(pattern);

  final = list();
  for (f in files) {
    message("Working on: ",f);
    # parsed_figure2_totalp-10000_fp-1.tab
    fparse = str_match(basename(f),"parsed_sim_(\\w+)_totalp-(.+)_fp-(.+)\\.tab");
    fp = fparse[4];
    method = switch(fparse[2],
      great = "binomial",
      fisher = "fisher",
      gam = "chipenrich"
    );
    colname = sprintf("qmed_%s_%s",method,fp);
    
    if (!fp %in% read_fps) {
      message("skipping..");
      next;
    }
    
    final[[colname]] = sort(get_qmed(f));
  }
  
  final;
}

final_results = list();
for (d in c(binom_files,fisher_files,ce_files)) {
  result = parse_results(d);
  final_results = modifyList(final_results,result);
}

max_log10_pval = -log10(min(unlist(lapply(final_results,min))));

for (fp in c(0,0.5,1)) {
  binom_med = final_results[[sprintf("qmed_binomial_%s",fp)]];
  fisher_med = final_results[[sprintf("qmed_fisher_%s",fp)]];
  ce_med = final_results[[sprintf("qmed_chipenrich_%s",fp)]];
  
  npvals = max(
    length(binom_med),
    length(fisher_med),
    length(ce_med)
  );
  
  expected = -log10(seq(0,1,by = 1 / (npvals-1)));
  
  col = c(
    "dodgerblue2",
    "brown3",
    "green3"
  );
  
  pdf(sprintf("rainbow_plot_%s.pdf",fp));
  print(xyplot(
    -log10(binom_med) + -log10(fisher_med) + -log10(ce_med) ~ expected,
    xlab = list(label = expression(paste("Expected ",-log[10],"(p-value)")),cex=2.25),
    ylab = list(label = expression(paste(-Log[10],"(median quantile p-value)")),cex=2.25),
    scales = list(cex=2.25,tck=c(1,0)),
    type = "l",
    par.settings = simpleTheme(col = col,lwd=3),
    abline = list(a=0,b=1,col="grey65",lwd=3),
    ylim = c(-0.5,max_log10_pval),
    auto.key = list(
     text = c(
       "Binomial Test",
       "Fisher's Exact Test",
       "ChIP-Enrich"
     ),
     columns = 1,
     corner = c(0,0.98),
     cex = 1.5,
     lines = T,
     points = F,
     size = 2
    )
  ));
  dev.off();
}
