# Supplementary material for: ChIP-Enrich: gene set enrichment testing for ChIP-seq data
Source: Nucleic Acids Res. 2014 May 30;42(13):e105. doi: 10.1093/nar/gku463 (PMC4117744; doi:10.1093/nar/gku463)
Supplement: SUPPLEMENTARY DATA [file supp_gku463_nar-00162-met-g-2014-File008.zip › chipenrich_paper_simulation_code/README.rst]

What is this? 
=============

Scripts used to generate the simulated datasets in our paper to compare FET, ChipEnrich, and the binomial test under varying conditions. 

Requirements
============

I can't imagine this will work on anything other than a Unix/Linux based machine. You'll also need a relatively recent version of R
(>3) and python (> 2.7 and < 3). 

You'll also need the following R packages: 

library(mgcv)
library(IRanges)
library(GenomicRanges)
library(reshape)
library(gss)
library(lattice)
library(grid)
library(org.Hs.eg.db)
library(GO.db)
library(moments)
library(plyr)

What are the scripts?
=====================

* parse_sim.R - creates files needed for creating the plots in the paper
* parse_overdisp.R - same, but for parsing simulated data for overdispersion
* run_sim.R - runs the "normal" simulations for ChipEnrich (GAM), Fisher's Exact Test (FET), and the binomial test. This is the
  "model" for generating genes with peaks as used in the paper and runs each test on the resulting peak/gene data
* run_sim_overdispersion.R - runs the overdispersion simulations
* jobs_sim.py - creates command lines using run_sim.R to create a simulated result for each test and a given # of iterations
* jobs_sim_overdispersion.py - same as above, but for the overdispersion simulations
* run_parser - script to run the parse_sim.R code on simulation results to generate intermediate data for plotting

* results/
  * sim_normal - directory for normal simulation (w/o overdisp) results, unless path changed in jobs_sim.py
  * sim_overdisp - directory for overdisp simulation results, unless path changed in jobs_sim_overdispersion.py

* plots/
  * rainbow_plots_paper.R - creates the plots used in the paper (reads parsed_*tab files from parent directory)
  * qqplot_all_overdispersion.R - creates the overdispersion plots used in the paper

How to run the simulations
==========================

1) Run jobs_sim.py to generate a list of commands. You may need to adjust the paths generated to match your cluster architecture. 
2) Submit commands to your cluster
3) Wait for results to appear in results/
4) Run run_parser to generate intermediate files needed for plotting (they will appear in current directory; again, you may need to
   modify this to match your cluster architecture)
5) Change directory into plots/ and run rainbow_plots_paper.R to generate the PDFs for the figure

What is great_correct?
======================

This is just a strange naming for the binomial test using the correct genome length.

What is gam or test_gam?
========================

An internal naming convention for the test chipenrich is performing (test_gam). The gam() function itself is actually the function
that performs the fitting of the model. 

Questions/help
==============

Email Ryan Welch (welchr@umich.edu) regarding questions or bugs. 
