# Supplementary material for: ChIP-Enrich: gene set enrichment testing for ChIP-seq data
Source: Nucleic Acids Res. 2014 May 30;42(13):e105. doi: 10.1093/nar/gku463 (PMC4117744; doi:10.1093/nar/gku463)
Supplement: SUPPLEMENTARY DATA [file supp_gku463_nar-00162-met-g-2014-File008.zip › chipenrich_paper_simulation_code/run_parser]

#!/bin/tcsh

./parse_sim.R fisher results/sim_normal/*test_fisher* &
./parse_sim.R great results/sim_normal/*test_great* &
./parse_sim.R gam results/sim_normal/*test_gam* &
