# Supplementary material for: ChIP-Enrich: gene set enrichment testing for ChIP-seq data
Source: Nucleic Acids Res. 2014 May 30;42(13):e105. doi: 10.1093/nar/gku463 (PMC4117744; doi:10.1093/nar/gku463)
Supplement: SUPPLEMENTARY DATA [file supp_gku463_nar-00162-met-g-2014-File008.zip › chipenrich_paper_simulation_code/run_sim_overdispersion.R]

#!/usr/bin/Rscript
.libPaths("/net/snowwhite/home/welchr/R/x86_64-pc-linux-gnu-library/2.13");

create_ppg = function(genes,locusdef) {
	genetab = as.data.frame(table(geneid=genes),stringsAsFactors=F);
	names(genetab)[2] = "num_peaks";

	d = locusdef$data;
  d$length = d$end - d$start;
  
  # Sum up lengths for each gene. 
	d = stats::aggregate(length ~ geneid,d,sum);
	d$log10_length = log10(d$length);
	
	d = merge(d,genetab,by="geneid",all.x=T);
	d[is.na(d$num_peaks),]$num_peaks = 0;
	
	d = d[order(d$num_peaks,decreasing=T),];
	
	return(d);
}

run_sim_sizevsp = function(
  total_peaks,
	frac_levels,
  gamma_var=0.1,
  testf="test_gam",
  outdir=NULL,
  jobid=NULL
) 
{
	options(error=my_recover);
	
	# Sample false positive genes. 
	gen_fp_genes = function(locusdef,num,gamma.var=0.1) {
    ldef = locusdef$data;
    ldef$length = abs(ldef$end - ldef$start); 
    ldef = stats::aggregate(length ~ geneid,ldef,sum);
    
    gamma.mean = total_peaks/sum(as.numeric(ldef$length))
    
    # Use 100000 as a "constant" fake locus length to avoid too many zeros from rgamma(). 
    theta = gamma.var*sum(as.numeric(ldef$length)) / (15000*100000);
    k = 15000*100000 / (sum(as.numeric(ldef$length))*theta);
    
    gamma.length = rgamma(length(unique(ldef$geneid)),shape=k, scale=theta)/15000;
    gamma.length = gamma.length * sum(as.numeric(ldef$length)) * ldef$length /100000
    
    ldef$prop = as.numeric(gamma.length); # / sum(as.numeric(ldef$length));
   
    fp_genes = sample(ldef$geneid,num,prob=ldef$prop,replace=T);	
  }
	
	# Sample true positive genes. 
	gen_tp_genes = function(genes,num) {
		sample(unique(genes),num,replace=T);
	}
	
	# Locus definitions. 
	message("Reading locus defs..");
	locusdef = read_locusdef("locusdef_hg19_tss_midpt.tab");
	all_genes = locusdef$data$geneid;

	# Get GO ontology terms after filtering and separation into each main branch. 
	goenv = setup_go(all_genes);
  
	# Iterate over each TP/%FP combination. 
	store = list();
  for (frac_fp in frac_levels) {
    results = NULL;
    
    tp = (1 - frac_fp) * total_peaks;
    fp = total_peaks - tp;
    
    sim_string = sprintf("tp-%i|fp-%i|fp_frac-%0.2f|iter-1|gamma_var-%f",tp,fp,frac_fp,gamma_var);
    message("On simulation: ",sim_string);
    message(format(Sys.time(),"%Y-%m-%d %H:%M:%S"));
    
    message("Generating genes..");
    tp_genes = gen_tp_genes(locusdef$data$geneid,tp);
    fp_genes = gen_fp_genes(locusdef,fp,gamma_var);

    gpw = make_gpw(locusdef,c(tp_genes,fp_genes));
    
    if (testf == "test_chipenrich") {
      message("Calculating weights..");
      gpw = calc_weights_gss_knots(locusdef,c(tp_genes,fp_genes));
    }

    ppg = create_ppg(c(tp_genes,fp_genes),locusdef);
    
    message("Using test function: ",testf);
    test_results = list();
    test_func = get(testf);
    for (go_name in ls(goenv)) {
      genesets = goenv[[go_name]]$genesets;
      
      if (testf %in% c("test_fisher_exact")) {
        test_results[[go_name]] = test_func(genesets,gpw);
      }
      
      if (testf %in% c("test_gam")) {
        test_results[[go_name]] = test_func(genesets,gpw);
      }
      
      if (testf == "test_great_correct") {
        test_results[[go_name]] = test_func(genesets,ppg);
      }
      
    }
    enrich = merge_all(test_results);
    
    if (is.null(results)) {
      results = enrich[,c("Concept.ID","P.value")];
    } else {
      results = merge(results,enrich[,c("Concept.ID","P.value")],by="Concept.ID");
    }
   
    store[[ sprintf("totalp-%s_fp-%s",total_peaks,frac_fp) ]] = results;
  }
	
	if (!is.null(jobid)) {
		jobhash = jobid;
	} else {
		jobhash = gsub("\\.","",format(Sys.time(),"%H%M%OS3"));
	}

  fp_str = paste(frac_levels,collapse="-");
	data_filename = paste("sim_",sprintf("totalp-%s_fracfp-%s_test-%s_iter-%i_hash-%s_gammavar-%s",total_peaks,fp_str,testf,1,jobhash,gamma_var),".RData",sep="");

	if (!is.null(outdir)) {
		data_filename = file.path(outdir,data_filename);
	}

	save("store",file=data_filename);
}

main = function() {
	library(optparse);

  options = list(
    make_option("--total",default=10000,type="integer"),
    make_option("--fpfrac",default="0,0.5,1"),
    make_option("--gammavar",default=0.1),
    make_option("--testf",default="test_gam"),
    make_option("--outdir",default=NULL),
    make_option("--jobid",default=NULL)
  );

  parser = OptionParser(option_list=options);
  opts = parse_args(parser);
  opts$fpfrac = as.numeric(unlist(strsplit(opts$fpfrac,",")))

  str(opts);
  source("core.R");

  run_sim_sizevsp(
    total_peaks = opts$total,
    frac_levels = opts$fpfrac,
    gamma_var = opts$gammavar,
    testf = opts$testf,
    outdir = opts$outdir,
    jobid = opts$jobid
  );

}

main();
